# Supplementary material for: A Pathogen and a Non-pathogen Spotted Fever Group Rickettsia Trigger Differential Proteome Signatures in Macrophages
Source: Front Cell Infect Microbiol. 2019 Mar 6;9:43. doi: 10.3389/fcimb.2019.00043 (PMC6414445; doi:10.3389/fcimb.2019.00043)
Supplement: Supplementary file 2 [file Table_2.XLSX]

## Sheet: Sheet1
A pathogen and a non-pathogen Spotted Fever Group Rickettsia trigger differential proteome signatures in macrophages
Pedro Curto, Cátia Santa, Paige Allen, Bruno Manadas, Isaura Simões*, Juan J. Martinez*
*Corresponding authors: Isaura Simões and Juan J. Martinez
Table S2. List of the 746 confidently quantified host proteins and the associated fold change upon infection of THP-1 macrophages with R. conorii and R. montanensis.
Proteins that were considered to significantly increase or decrease its abundance upon infection are colored in orange and blue, respectively.

## Sheet: Sheet2
UniProt_Acession	Name	Fold change (R.c/uninf.)	LOG2 (R.c/uninf.)	P-value (R.c/uninf.)	Fold change (R.m/uninf.)	LOG2 (R.m/uninf.)	P-value (R.m/uninf.)
P06454	prothymosin, alpha(PTMA)	0.383745	-1.38178	0.065	0.733023	-0.448069	0.065
P50897	palmitoyl-protein thioesterase 1(PPT1)	0.395236	-1.33922	0.002	0.547522	-0.869011	0.002
P50225	sulfotransferase family 1A member 1(SULT1A1)	0.493779	-1.01806	0.002	0.503009	-0.991343	0.002
P15090	fatty acid binding protein 4(FABP4)	0.497579	-1.007	0.18	0.528427	-0.920225	0.002
P55263	adenosine kinase(ADK)	0.524724	-0.93037	0.132	0.431627	-1.21214	0.132
Q9BR76	coronin 1B(CORO1B)	0.526625	-0.925153	0.002	0.589931	-0.761382	0.002
O00584	ribonuclease T2(RNASET2)	0.532444	-0.909299	0.002	0.636208	-0.652429	0.002
Q9HAB8	phosphopantothenoylcysteine synthetase(PPCS)	0.535131	-0.902036	0.009	0.598398	-0.740824	0.002
Q9UNF0	protein kinase C and casein kinase substrate in neurons 2(PACSIN2)	0.542468	-0.882389	0.002	0.636007	-0.652886	0.002
P27348	tyrosine 3-monooxygenase/tryptophan 5-monooxygenase activation protein theta(YWHAQ)	0.555951	-0.846971	0.026	0.622599	-0.683624	0.132
Q96C86	decapping enzyme, scavenger(DCPS)	0.5596	-0.837531	0.015	0.659634	-0.600263	0.015
P32119	peroxiredoxin 2(PRDX2)	0.565093	-0.82344	0.004	0.582915	-0.778643	0.004
P16152	carbonyl reductase 1(CBR1)	0.566047	-0.821008	0.009	0.614591	-0.702303	0.026
Q9Y376	calcium binding protein 39(CAB39)	0.573241	-0.802785	0.026	0.461346	-1.11608	0.002
O95336	6-phosphogluconolactonase(PGLS)	0.574903	-0.798609	0.009	0.695566	-0.52374	0.009
Q01469	fatty acid binding protein 5(FABP5)	0.577813	-0.791326	0.002	0.567739	-0.8167	0.002
P21291	cysteine and glycine rich protein 1(CSRP1)	0.58287	-0.778753	0.002	0.577042	-0.793252	0.004
P09960	leukotriene A4 hydrolase(LTA4H)	0.5859	-0.771275	0.004	0.670435	-0.57683	0.002
P18669	phosphoglycerate mutase 1(PGAM1)	0.593581	-0.752483	0.026	0.661386	-0.596436	0.015
Q9H4A4	arginyl aminopeptidase(RNPEP)	0.596383	-0.745688	0.002	0.665347	-0.587822	0.002
P00491	purine nucleoside phosphorylase(PNP)	0.601192	-0.734101	0.002	0.65315	-0.614513	0.002
Q13838	DExD-box helicase 39B(DDX39B)	0.60493	-0.72516	0.041	0.506103	-0.982498	0.004
P50452	serpin family B member 8(SERPINB8)	0.609705	-0.713817	0.065	0.737649	-0.438994	0.065
P68402	platelet activating factor acetylhydrolase 1b catalytic subunit 2(PAFAH1B2)	0.609719	-0.713785	0.002	0.649945	-0.62161	0.002
Q04917	tyrosine 3-monooxygenase/tryptophan 5-monooxygenase activation protein eta(YWHAH)	0.613405	-0.705087	0.004	0.652983	-0.614882	0.015
Q9BTT0	acidic nuclear phosphoprotein 32 family member E(ANP32E)	0.618862	-0.692309	0.24	0.442135	-1.17744	0.026
P48506	glutamate-cysteine ligase catalytic subunit(GCLC)	0.618974	-0.69205	0.065	0.634079	-0.657265	0.015
P09211	glutathione S-transferase pi 1(GSTP1)	0.619617	-0.690552	0.002	0.675507	-0.565957	0.002
P78417	glutathione S-transferase omega 1(GSTO1)	0.62322	-0.682186	0.002	0.702352	-0.509735	0.002
P31146	coronin 1A(CORO1A)	0.623667	-0.681152	0.002	0.669834	-0.578124	0.002
P07686	hexosaminidase subunit beta(HEXB)	0.624078	-0.680202	0.002	0.653177	-0.614455	0.002
P22626	heterogeneous nuclear ribonucleoprotein A2/B1(HNRNPA2B1)	0.627265	-0.672853	0.015	0.69312	-0.528823	0.002
P07339	cathepsin D(CTSD)	0.629362	-0.668039	0.002	0.628645	-0.669683	0.002
P31946	tyrosine 3-monooxygenase/tryptophan 5-monooxygenase activation protein beta(YWHAB)	0.631332	-0.663529	0.041	0.761954	-0.392225	0.18
Q14012	calcium/calmodulin dependent protein kinase I(CAMK1)	0.63168	-0.662735	0.004	0.502746	-0.992099	0.002
P40925	malate dehydrogenase 1(MDH1)	0.6322	-0.661548	0.002	0.651127	-0.618988	0.002
Q14019	coactosin like F-actin binding protein 1(COTL1)	0.638175	-0.647975	0.004	0.633754	-0.658005	0.002
P19623	spermidine synthase(SRM)	0.641546	-0.640375	0.041	0.699178	-0.516269	0.002
P29401	transketolase(TKT)	0.641852	-0.639688	0.009	0.660406	-0.598576	0.002
Q96FW1	OTU deubiquitinase, ubiquitin aldehyde binding 1(OTUB1)	0.641964	-0.639435	0.002	0.717131	-0.47969	0.002
Q96IU4	abhydrolase domain containing 14B(ABHD14B)	0.642334	-0.638605	0.004	0.611467	-0.709654	0.004
O00182	galectin 9(LGALS9)	0.645349	-0.631847	0.009	0.606694	-0.72096	0.004
P01040	cystatin A(CSTA)	0.650198	-0.621049	0.132	0.673665	-0.569898	0.18
Q86UX7	fermitin family member 3(FERMT3)	0.65449	-0.611557	0.065	0.701035	-0.512442	0.015
Q15942	zyxin(ZYX)	0.654651	-0.611203	0.002	0.500069	-0.9998	0.002
Q9NUQ9	family with sequence similarity 49 member B(FAM49B)	0.656164	-0.607871	0.002	0.711201	-0.491672	0.002
P30041	peroxiredoxin 6(PRDX6)	0.656747	-0.606591	0.002	0.69807	-0.518557	0.002
P55786	aminopeptidase puromycin sensitive(NPEPPS)	0.657591	-0.604738	0.026	0.664227	-0.590251	0.015
P00558	phosphoglycerate kinase 1(PGK1)	0.660074	-0.599299	0.026	0.649217	-0.623228	0.002
O14773	tripeptidyl peptidase 1(TPP1)	0.660308	-0.598789	0.002	0.661448	-0.596301	0.009
P30085	cytidine/uridine monophosphate kinase 1(CMPK1)	0.661353	-0.596509	0.002	0.643491	-0.636008	0.002
O43447	peptidylprolyl isomerase H(PPIH)	0.663574	-0.59167	0.132	0.542122	-0.883311	0.026
Q15102	platelet activating factor acetylhydrolase 1b catalytic subunit 3(PAFAH1B3)	0.664062	-0.59061	0.002	0.669695	-0.578425	0.004
P30086	phosphatidylethanolamine binding protein 1(PEBP1)	0.664111	-0.590503	0.002	0.764583	-0.387256	0.002
Q96G03	phosphoglucomutase 2(PGM2)	0.665188	-0.588167	0.002	0.642602	-0.638003	0.002
P23528	cofilin 1(CFL1)	0.665968	-0.586475	0.041	0.658168	-0.603473	0.009
O00299	chloride intracellular channel 1(CLIC1)	0.666971	-0.584305	0.004	0.702316	-0.509809	0.002
P29350	protein tyrosine phosphatase, non-receptor type 6(PTPN6)	0.668021	-0.582034	0.093	0.729558	-0.454905	0.026
P26447	S100 calcium binding protein A4(S100A4)	0.671146	-0.575302	0.002	0.739404	-0.435565	0.026
Q96TA1	family with sequence similarity 129 member B(FAM129B)	0.674205	-0.568741	0.132	0.595441	-0.747969	0.026
P37837	transaldolase 1(TALDO1)	0.674837	-0.567389	0.041	0.742322	-0.429883	0.041
P62136	protein phosphatase 1 catalytic subunit alpha(PPP1CA)	0.675428	-0.566125	0.093	0.526531	-0.92541	0.026
P13489	ribonuclease/angiogenin inhibitor 1(RNH1)	0.675733	-0.565474	0.002	0.689177	-0.537054	0.002
P04406	glyceraldehyde-3-phosphate dehydrogenase(GAPDH)	0.676752	-0.5633	0.002	0.74574	-0.423256	0.002
Q9UBQ0	VPS29, retromer complex component(VPS29)	0.677002	-0.562768	0.004	0.774736	-0.368224	0.026
O43488	aldo-keto reductase family 7 member A2(AKR7A2)	0.677459	-0.561794	0.002	0.660282	-0.598847	0.002
Q9Y490	talin 1(TLN1)	0.68113	-0.553998	0.009	0.727215	-0.459546	0.002
O75874	isocitrate dehydrogenase (NADP(+)) 1, cytosolic(IDH1)	0.681139	-0.553978	0.009	0.572465	-0.80474	0.004
P04792	heat shock protein family B (small) member 1(HSPB1)	0.681942	-0.55228	0.002	0.673945	-0.569298	0.002
P00918	carbonic anhydrase 2(CA2)	0.682166	-0.551805	0.002	0.677153	-0.562446	0.002
P31939	5-aminoimidazole-4-carboxamide ribonucleotide formyltransferase/IMP cyclohydrolase(ATIC)	0.684029	-0.54787	0.004	0.688267	-0.538959	0.002
Q9UL46	proteasome activator subunit 2(PSME2)	0.684816	-0.546211	0.002	0.819146	-0.287807	0.002
Q9ULV4	coronin 1C(CORO1C)	0.686799	-0.54204	0.065	0.765399	-0.385716	0.041
Q14847	LIM and SH3 protein 1(LASP1)	0.687523	-0.54052	0.004	0.57796	-0.790958	0.002
Q8NCW5	NAD(P)HX epimerase(NAXE)	0.688473	-0.538528	0.004	0.730479	-0.453086	0.009
Q9Y3Z3	SAM and HD domain containing deoxynucleoside triphosphate triphosphohydrolase 1(SAMHD1)	0.689347	-0.536697	0.015	0.635199	-0.65472	0.065
P46926	glucosamine-6-phosphate deaminase 1(GNPDA1)	0.689628	-0.536109	0.093	0.413327	-1.27465	0.24
P12814	actinin alpha 1(ACTN1)	0.690246	-0.534817	0.002	0.718925	-0.476087	0.002
P52907	capping actin protein of muscle Z-line alpha subunit 1(CAPZA1)	0.694329	-0.526308	0.002	0.757399	-0.400874	0.002
P15311	ezrin(EZR)	0.69435	-0.526265	0.026	0.538385	-0.893289	0.009
P38159	RNA binding motif protein, X-linked(RBMX)	0.696672	-0.521448	0.041	0.751573	-0.412015	0.002
Q9H299	SH3 domain binding glutamate rich protein like 3(SH3BGRL3)	0.69704	-0.520686	0.132	0.619379	-0.691105	0.132
P37108	signal recognition particle 14(SRP14)	0.698068	-0.51856	0.026	0.795869	-0.329396	0.026
P54577	tyrosyl-tRNA synthetase(YARS)	0.698272	-0.51814	0.041	0.69006	-0.535205	0.065
P05455	Sjogren syndrome antigen B(SSB)	0.699483	-0.515638	0.31	0.586013	-0.770996	0.065
P31948	stress induced phosphoprotein 1(STIP1)	0.699911	-0.514757	0.004	0.701265	-0.511969	0.002
Q14103	heterogeneous nuclear ribonucleoprotein D(HNRNPD)	0.701236	-0.512029	0.004	0.703065	-0.50827	0.002
Q71U36	tubulin alpha 1a(TUBA1A)	0.702625	-0.509173	0.002	0.747839	-0.419201	0.002
Q9NTK5	Obg like ATPase 1(OLA1)	0.703115	-0.508167	0.065	0.772719	-0.371984	0.009
Q99497	Parkinsonism associated deglycase(PARK7)	0.703198	-0.507998	0.394	0.772016	-0.373297	0.394
P10599	thioredoxin(TXN)	0.703303	-0.507782	0.132	0.519366	-0.945176	0.132
O95861	3'(2'), 5'-bisphosphate nucleotidase 1(BPNT1)	0.704035	-0.50628	0.093	0.622789	-0.683185	0.132
P62258	tyrosine 3-monooxygenase/tryptophan 5-monooxygenase activation protein epsilon(YWHAE)	0.704147	-0.50605	0.002	0.751975	-0.411243	0.002
Q15149	plectin(PLEC)	0.706306	-0.501635	0.041	0.651879	-0.617325	0.004
Q9UBR2	cathepsin Z(CTSZ)	0.707243	-0.499723	0.132	0.425409	-1.23308	0.132
P14317	hematopoietic cell-specific Lyn substrate 1(HCLS1)	0.707491	-0.499216	0.015	0.66917	-0.579555	0.041
Q99536	vesicle amine transport 1(VAT1)	0.710081	-0.493944	0.132	0.595604	-0.747575	0.18
Q99436	proteasome subunit beta 7(PSMB7)	0.710614	-0.492861	0.004	0.741619	-0.43125	0.026
P30044	peroxiredoxin 5(PRDX5)	0.710672	-0.492743	0.041	0.612691	-0.706767	0.009
P52565	Rho GDP dissociation inhibitor alpha(ARHGDIA)	0.715475	-0.483027	0.015	0.717835	-0.478276	0.002
P36222	chitinase 3 like 1(CHI3L1)	0.715706	-0.482562	0.002	0.669667	-0.578485	0.004
P52209	phosphogluconate dehydrogenase(PGD)	0.715783	-0.482406	0.31	0.842545	-0.247175	0.004
Q15631	translin(TSN)	0.717241	-0.47947	0.18	0.731759	-0.450559	0.18
P60174	triosephosphate isomerase 1(TPI1)	0.718531	-0.476878	0.002	0.756492	-0.402604	0.002
P00492	hypoxanthine phosphoribosyltransferase 1(HPRT1)	0.718726	-0.476486	0.24	0.671921	-0.573637	0.041
P04264	keratin 1(KRT1)	0.718864	-0.476209	0.31	1.17025	0.226812	0.485
P06733	enolase 1(ENO1)	0.718948	-0.476041	0.002	0.7651	-0.386279	0.002
P00390	glutathione-disulfide reductase(GSR)	0.720527	-0.472876	0.002	0.698653	-0.517352	0.009
O75368	SH3 domain binding glutamate rich protein like(SH3BGRL)	0.726474	-0.461017	0.132	0.560822	-0.834385	0.132
P14678	small nuclear ribonucleoprotein polypeptides B and B1(SNRPB)	0.728235	-0.457525	0.041	0.678131	-0.560364	0.026
O60664	perilipin 3(PLIN3)	0.730394	-0.453253	0.009	0.827183	-0.273722	0.009
P14618	pyruvate kinase, muscle(PKM)	0.730788	-0.452474	0.18	0.722938	-0.468056	0.026
P51858	hepatoma-derived growth factor(HDGF)	0.731484	-0.451103	0.002	0.779651	-0.3591	0.002
Q8NC51	SERPINE1 mRNA binding protein 1(SERBP1)	0.734189	-0.445777	0.009	0.761914	-0.3923	0.009
P41091	eukaryotic translation initiation factor 2 subunit gamma(EIF2S3)	0.734207	-0.445741	0.18	0.730819	-0.452413	0.24
Q99729	heterogeneous nuclear ribonucleoprotein A/B(HNRNPAB)	0.735521	-0.443161	0.041	0.704157	-0.506031	0.002
O75083	WD repeat domain 1(WDR1)	0.736012	-0.442198	0.009	0.754086	-0.407199	0.002
P62906	ribosomal protein L10a(RPL10A)	0.737848	-0.438604	0.589	0.860591	-0.216601	0.24
Q15366	poly(rC) binding protein 2(PCBP2)	0.73913	-0.436101	0.004	0.717343	-0.479266	0.004
Q15185	prostaglandin E synthase 3(PTGES3)	0.739349	-0.435672	0.004	0.64788	-0.626202	0.002
P40121	capping actin protein, gelsolin like(CAPG)	0.74186	-0.430781	0.18	0.797495	-0.326452	0.24
P62937	peptidylprolyl isomerase A(PPIA)	0.743073	-0.428425	0.002	0.77281	-0.371815	0.002
P22314	ubiquitin like modifier activating enzyme 1(UBA1)	0.743575	-0.427451	0.004	0.756896	-0.401832	0.002
P47756	capping actin protein of muscle Z-line beta subunit(CAPZB)	0.745166	-0.424366	0.009	0.759252	-0.39735	0.002
O15145	actin related protein 2/3 complex subunit 3(ARPC3)	0.74658	-0.421632	0.093	0.866262	-0.207125	0.394
O00442	RNA 3'-terminal phosphate cyclase(RTCA)	0.747777	-0.419319	0.002	0.800932	-0.320248	0.015
Q06323	proteasome activator subunit 1(PSME1)	0.747881	-0.41912	0.002	0.719724	-0.474484	0.004
P53582	methionyl aminopeptidase 1(METAP1)	0.74821	-0.418485	0.041	0.721829	-0.470272	0.002
Q16851	UDP-glucose pyrophosphorylase 2(UGP2)	0.749946	-0.415141	0.004	0.737704	-0.438887	0.004
P06744	glucose-6-phosphate isomerase(GPI)	0.750871	-0.413364	0.002	0.755697	-0.40412	0.002
Q12905	interleukin enhancer binding factor 2(ILF2)	0.75153	-0.412097	0.041	0.782537	-0.353769	0.009
P49321	nuclear autoantigenic sperm protein(NASP)	0.752835	-0.409594	0.004	0.633996	-0.657454	0.026
P25789	proteasome subunit alpha 4(PSMA4)	0.753324	-0.408657	0.026	0.696828	-0.521125	0.026
O60506	synaptotagmin binding cytoplasmic RNA interacting protein(SYNCRIP)	0.755651	-0.404208	0.31	0.612301	-0.707686	0.041
P09651	heterogeneous nuclear ribonucleoprotein A1(HNRNPA1)	0.757266	-0.401127	0.394	0.710119	-0.493868	0.015
Q9NY33	dipeptidyl peptidase 3(DPP3)	0.757366	-0.400938	0.24	0.652161	-0.616701	0.093
Q01105	SET nuclear proto-oncogene(SET)	0.762943	-0.390353	0.002	0.625366	-0.677228	0.002
Q6XQN6	nicotinate phosphoribosyltransferase(NAPRT)	0.763109	-0.390039	0.002	0.562007	-0.83134	0.004
P07737	profilin 1(PFN1)	0.764825	-0.386798	0.002	0.669593	-0.578643	0.002
P04075	aldolase, fructose-bisphosphate A(ALDOA)	0.765456	-0.385608	0.009	0.811278	-0.301732	0.004
P07741	adenine phosphoribosyltransferase(APRT)	0.765721	-0.385109	0.002	0.708007	-0.498164	0.015
Q04760	glyoxalase I(GLO1)	0.766064	-0.384462	0.041	0.696048	-0.522741	0.002
Q13303	potassium voltage-gated channel subfamily A regulatory beta subunit 2(KCNAB2)	0.768172	-0.380498	0.015	0.724372	-0.465198	0.004
P67775	protein phosphatase 2 catalytic subunit alpha(PPP2CA)	0.768862	-0.379203	0.004	0.796486	-0.328279	0.004
P59998	actin related protein 2/3 complex subunit 4(ARPC4)	0.771154	-0.37491	0.002	0.780771	-0.357028	0.002
P20618	proteasome subunit beta 1(PSMB1)	0.772004	-0.37332	0.002	0.786865	-0.345812	0.004
Q96AG4	leucine rich repeat containing 59(LRRC59)	0.774222	-0.369181	0.065	0.761242	-0.393572	0.041
P37235	hippocalcin like 1(HPCAL1)	0.774386	-0.368875	0.009	0.805649	-0.311777	0.004
P61225	RAP2B, member of RAS oncogene family(RAP2B)	0.77449	-0.368682	0.394	0.803245	-0.316089	0.18
Q13492	phosphatidylinositol binding clathrin assembly protein(PICALM)	0.775166	-0.367424	0.009	0.662628	-0.59373	0.004
Q01518	adenylate cyclase associated protein 1(CAP1)	0.776202	-0.365496	0.002	0.824623	-0.278193	0.002
P26196	DEAD-box helicase 6(DDX6)	0.778984	-0.360334	0.24	0.756105	-0.403341	0.065
O14818	proteasome subunit alpha 7(PSMA7)	0.779244	-0.359852	0.009	0.7966	-0.328073	0.009
P26599	polypyrimidine tract binding protein 1(PTBP1)	0.779937	-0.35857	0.009	0.798816	-0.324065	0.002
Q13404	ubiquitin conjugating enzyme E2 V1(UBE2V1)	0.780225	-0.358037	0.015	0.730206	-0.453624	0.093
Q9HB71	calcyclin binding protein(CACYBP)	0.781099	-0.356423	0.093	0.671162	-0.575267	0.015
P09661	small nuclear ribonucleoprotein polypeptide A'(SNRPA1)	0.781287	-0.356075	0.009	0.785919	-0.347548	0.065
P09382	galectin 1(LGALS1)	0.78218	-0.354427	0.002	0.657554	-0.604818	0.002
O43747	adaptor related protein complex 1 gamma 1 subunit(AP1G1)	0.782679	-0.353508	0.065	0.773406	-0.370702	0.026
P61978	heterogeneous nuclear ribonucleoprotein K(HNRNPK)	0.78273	-0.353413	0.002	0.847113	-0.239374	0.002
Q8TDZ2	microtubule associated monooxygenase, calponin and LIM domain containing 1(MICAL1)	0.784408	-0.350323	0.485	0.845697	-0.241787	0.31
P49720	proteasome subunit beta 3(PSMB3)	0.78463	-0.349915	0.041	0.681529	-0.553153	0.009
P09429	high mobility group box 1(HMGB1)	0.784676	-0.34983	0.24	0.764865	-0.386724	0.18
Q8IZP2	suppression of tumorigenicity 13 (colon carcinoma) (Hsp70 interacting protein) pseudogene 4(ST13P4)	0.785169	-0.348925	0.093	0.737415	-0.439452	0.18
P20936	RAS p21 protein activator 1(RASA1)	0.786262	-0.346919	0.009	0.614969	-0.701415	0.002
P29692	eukaryotic translation elongation factor 1 delta(EEF1D)	0.786571	-0.346351	0.009	0.816003	-0.293354	0.009
P51991	heterogeneous nuclear ribonucleoprotein A3(HNRNPA3)	0.786905	-0.345739	0.132	0.785492	-0.348331	0.002
P43487	RAN binding protein 1(RANBP1)	0.787348	-0.344926	0.041	0.819922	-0.286441	0.004
O95571	ETHE1, persulfide dioxygenase(ETHE1)	0.788612	-0.342613	0.394	0.786763	-0.345999	0.24
P49721	proteasome subunit beta 2(PSMB2)	0.789846	-0.340357	0.004	0.78928	-0.341391	0.015
Q09666	AHNAK nucleoprotein(AHNAK)	0.790421	-0.339307	0.065	0.754486	-0.406434	0.002
P15121	aldo-keto reductase family 1 member B(AKR1B1)	0.790541	-0.339088	0.485	0.71493	-0.484126	0.065
P61981	tyrosine 3-monooxygenase/tryptophan 5-monooxygenase activation protein gamma(YWHAG)	0.793639	-0.333445	0.015	0.826721	-0.274527	0.015
O43707	actinin alpha 4(ACTN4)	0.794546	-0.331797	0.002	0.735759	-0.442695	0.002
P36543	ATPase H+ transporting V1 subunit E1(ATP6V1E1)	0.795851	-0.329429	0.24	0.778522	-0.36119	0.818
P19338	nucleolin(NCL)	0.796256	-0.328695	0.004	0.792227	-0.336013	0.002
O15144	actin related protein 2/3 complex subunit 2(ARPC2)	0.802468	-0.317484	0.026	0.809218	-0.3054	0.004
P25786	proteasome subunit alpha 1(PSMA1)	0.803251	-0.316077	0.18	0.767102	-0.38251	0.31
O14979	heterogeneous nuclear ribonucleoprotein D like(HNRNPDL)	0.803515	-0.315603	0.026	0.685434	-0.54491	0.004
Q5VW32	BRO1 domain and CAAX motif containing(BROX)	0.805298	-0.312405	0.394	0.61807	-0.694157	0.065
P22392	NME/NM23 nucleoside diphosphate kinase 2(NME2)	0.807261	-0.308894	0.002	0.850259	-0.234026	0.002
Q6EEV6	small ubiquitin-like modifier 4(SUMO4)	0.808148	-0.307308	0.24	0.78655	-0.34639	0.18
P55957	BH3 interacting domain death agonist(BID)	0.808899	-0.305969	0.132	1.03829	0.0542057	0.699
P49591	seryl-tRNA synthetase(SARS)	0.810178	-0.30369	0.065	0.83414	-0.261639	0.009
P12956	X-ray repair cross complementing 6(XRCC6)	0.811546	-0.301255	0.065	0.786434	-0.346603	0.041
P30050	ribosomal protein L12(RPL12)	0.811855	-0.300705	0.485	1.06388	0.0893391	0.699
P62979	ribosomal protein S27a(RPS27A)	0.812263	-0.299981	0.132	0.723158	-0.467618	0.132
P84077	ADP ribosylation factor 1(ARF1)	0.812676	-0.299248	0.065	0.719952	-0.474028	0.002
O43390	heterogeneous nuclear ribonucleoprotein R(HNRNPR)	0.814558	-0.295911	0.818	0.650183	-0.621081	0.18
Q96C19	EF-hand domain family member D2(EFHD2)	0.814648	-0.295752	0.132	0.912483	-0.132131	0.041
P35527	keratin 9(KRT9)	0.816932	-0.291712	0.24	1.46342	0.54934	0.485
P46940	IQ motif containing GTPase activating protein 1(IQGAP1)	0.818447	-0.28904	0.009	0.795869	-0.329396	0.002
P50395	GDP dissociation inhibitor 2(GDI2)	0.819296	-0.287544	0.015	0.787785	-0.344125	0.004
Q16643	drebrin 1(DBN1)	0.819942	-0.286405	0.394	0.727046	-0.459882	0.18
Q7L576	cytoplasmic FMR1 interacting protein 1(CYFIP1)	0.820052	-0.286213	0.065	0.746311	-0.422151	0.015
P63104	tyrosine 3-monooxygenase/tryptophan 5-monooxygenase activation protein zeta(YWHAZ)	0.820233	-0.285894	0.009	0.770982	-0.375232	0.065
P16930	fumarylacetoacetate hydrolase(FAH)	0.821188	-0.284216	0.065	0.802316	-0.317757	0.026
P04080	cystatin B(CSTB)	0.822701	-0.281559	0.132	0.768616	-0.379666	0.132
P42167	thymopoietin(TMPO)	0.823295	-0.280519	0.18	0.816589	-0.292317	0.18
Q9BRA2	thioredoxin domain containing 17(TXNDC17)	0.824332	-0.278702	0.009	0.669554	-0.578728	0.026
P05109	S100 calcium binding protein A8(S100A8)	0.824822	-0.277845	0.589	0.890805	-0.166819	0.394
P06396	gelsolin(GSN)	0.826387	-0.275111	0.002	0.825986	-0.27581	0.026
Q9NSD9	phenylalanyl-tRNA synthetase beta subunit(FARSB)	0.827331	-0.273464	0.24	0.67611	-0.564671	0.093
P04083	annexin A1(ANXA1)	0.827457	-0.273244	0.041	0.790987	-0.338275	0.093
P07195	lactate dehydrogenase B(LDHB)	0.828141	-0.272052	0.132	0.77043	-0.376264	0.132
P05388	ribosomal protein lateral stalk subunit P0(RPLP0)	0.828832	-0.270849	0.093	0.859095	-0.219111	0.065
Q96BY6	dedicator of cytokinesis 10(DOCK10)	0.829379	-0.269897	0.009	0.806558	-0.31015	0.004
P27695	apurinic/apyrimidinic endodeoxyribonuclease 1(APEX1)	0.830179	-0.268505	0.065	0.652812	-0.61526	0.18
P35268	ribosomal protein L22(RPL22)	0.830738	-0.267534	0.394	0.817267	-0.291121	0.24
Q13177	p21 (RAC1) activated kinase 2(PAK2)	0.832116	-0.265143	0.065	0.818586	-0.288793	0.132
P28838	leucine aminopeptidase 3(LAP3)	0.832903	-0.26378	0.004	0.718239	-0.477464	0.041
Q13148	TAR DNA binding protein(TARDBP)	0.832986	-0.263636	0.026	0.83625	-0.257994	0.041
P26640	valyl-tRNA synthetase(VARS)	0.833801	-0.262225	0.004	0.851127	-0.232554	0.009
O60763	USO1 vesicle transport factor(USO1)	0.834108	-0.261695	0.132	0.784089	-0.350911	0.093
Q15154	pericentriolar material 1(PCM1)	0.835187	-0.259829	0.065	0.851229	-0.232381	0.041
Q86VP6	cullin associated and neddylation dissociated 1(CAND1)	0.836769	-0.257099	0.002	0.827689	-0.272839	0.041
P46783	ribosomal protein S10(RPS10)	0.837041	-0.256629	0.132	0.941809	-0.0864941	0.937
P61158	ARP3 actin related protein 3 homolog(ACTR3)	0.837951	-0.255062	0.004	0.87902	-0.186032	0.002
P62995	transformer 2 beta homolog (Drosophila)(TRA2B)	0.838391	-0.254305	0.24	0.882714	-0.179981	0.31
P63151	protein phosphatase 2 regulatory subunit Balpha(PPP2R2A)	0.839034	-0.2532	0.002	0.898641	-0.154183	0.093
Q15365	poly(rC) binding protein 1(PCBP1)	0.839183	-0.252942	0.24	0.765707	-0.385135	0.24
Q01130	serine and arginine rich splicing factor 2(SRSF2)	0.839417	-0.252541	0.041	0.709654	-0.494813	0.093
P31153	methionine adenosyltransferase 2A(MAT2A)	0.839604	-0.252219	0.132	0.675607	-0.565743	0.041
P26038	moesin(MSN)	0.839628	-0.252177	0.065	0.798637	-0.324387	0.004
Q16555	dihydropyrimidinase like 2(DPYSL2)	0.841127	-0.249604	0.132	0.799895	-0.322117	0.002
O43396	thioredoxin like 1(TXNL1)	0.841182	-0.24951	0.24	0.815965	-0.293421	0.132
Q92945	KH-type splicing regulatory protein(KHSRP)	0.841736	-0.24856	0.093	0.739184	-0.435995	0.093
O00410	importin 5(IPO5)	0.842113	-0.247914	0.132	0.819511	-0.287165	0.015
Q9Y5S9	RNA binding motif protein 8A(RBM8A)	0.842612	-0.24706	0.132	0.754674	-0.406075	0.065
P17980	proteasome 26S subunit, ATPase 3(PSMC3)	0.84326	-0.245951	0.132	0.747548	-0.419763	0.041
P84103	serine and arginine rich splicing factor 3(SRSF3)	0.843432	-0.245657	0.026	0.781921	-0.354904	0.132
P67936	tropomyosin 4(TPM4)	0.844475	-0.243873	0.24	0.929937	-0.104795	0.394
P07203	glutathione peroxidase 1(GPX1)	0.844953	-0.243057	0.026	0.906519	-0.141591	0.065
P28072	proteasome subunit beta 6(PSMB6)	0.845358	-0.242366	0.093	0.749653	-0.415705	0.24
Q96QK1	VPS35, retromer complex component(VPS35)	0.846056	-0.241176	0.24	0.808627	-0.306454	0.18
Q08J23	NOP2/Sun RNA methyltransferase family member 2(NSUN2)	0.846127	-0.241055	0.18	0.657783	-0.604315	0.026
P00338	lactate dehydrogenase A(LDHA)	0.847828	-0.238157	0.132	0.767099	-0.382515	0.026
P18621	ribosomal protein L17(RPL17)	0.849932	-0.23458	0.699	1.01566	0.022424	1
Q14204	dynein cytoplasmic 1 heavy chain 1(DYNC1H1)	0.850458	-0.233688	0.132	0.866634	-0.206506	0.589
P84098	ribosomal protein L19(RPL19)	0.850673	-0.233323	0.394	0.831578	-0.266077	0.18
P24534	eukaryotic translation elongation factor 1 beta 2(EEF1B2)	0.8507	-0.233278	0.065	0.885242	-0.175857	0.041
P68371	tubulin beta 4B class IVb(TUBB4B)	0.850991	-0.232784	0.009	0.834994	-0.260162	0.004
P53396	ATP citrate lyase(ACLY)	0.851103	-0.232594	0.026	0.775991	-0.365888	0.004
P56537	eukaryotic translation initiation factor 6(EIF6)	0.851273	-0.232306	0.589	0.737429	-0.439423	0.31
P60900	proteasome subunit alpha 6(PSMA6)	0.851374	-0.232135	0.009	0.817544	-0.290632	0.041
P61086	ubiquitin conjugating enzyme E2 K(UBE2K)	0.852748	-0.229808	0.065	0.636782	-0.651129	0.015
Q16181	septin 7(SEPT7)	0.852897	-0.229557	0.132	0.773233	-0.371025	0.009
Q96AE4	far upstream element binding protein 1(FUBP1)	0.853666	-0.228256	0.026	0.731742	-0.450593	0.041
P25398	ribosomal protein S12(RPS12)	0.853923	-0.227822	0.132	0.829035	-0.270494	0.132
P25788	proteasome subunit alpha 3(PSMA3)	0.85414	-0.227456	0.015	0.836462	-0.257628	0.132
Q07955	serine and arginine rich splicing factor 1(SRSF1)	0.854367	-0.227073	0.009	0.655855	-0.608552	0.041
P23526	adenosylhomocysteinase(AHCY)	0.85448	-0.226882	0.065	0.777555	-0.362983	0.009
P39687	acidic nuclear phosphoprotein 32 family member A(ANP32A)	0.854734	-0.226453	0.065	0.820368	-0.285657	0.041
O14980	exportin 1(XPO1)	0.854807	-0.226329	0.132	0.900147	-0.151768	0.026
P30740	serpin family B member 1(SERPINB1)	0.855075	-0.225878	0.065	0.642546	-0.638128	0.009
P11413	glucose-6-phosphate dehydrogenase(G6PD)	0.856146	-0.224071	0.041	0.817034	-0.291532	0.065
P55060	chromosome segregation 1 like(CSE1L)	0.856829	-0.222921	0.24	0.81718	-0.291275	0.093
P50570	dynamin 2(DNM2)	0.856916	-0.222775	0.026	0.887697	-0.171861	0.065
P62826	RAN, member RAS oncogene family(RAN)	0.857097	-0.22247	0.009	0.778267	-0.361664	0.002
Q12906	interleukin enhancer binding factor 3(ILF3)	0.857864	-0.22118	0.065	0.852484	-0.230255	0.004
P47914	ribosomal protein L29(RPL29)	0.858655	-0.219849	0.485	0.841509	-0.24895	0.589
O94973	adaptor related protein complex 2 alpha 2 subunit(AP2A2)	0.85962	-0.218229	0.485	0.71257	-0.488896	0.132
P60953	cell division cycle 42(CDC42)	0.860686	-0.216442	0.026	0.776712	-0.364549	0.026
P15531	NME/NM23 nucleoside diphosphate kinase 1(NME1)	0.861004	-0.215908	0.699	0.955032	-0.066379	0.699
Q10567	adaptor related protein complex 1 beta 1 subunit(AP1B1)	0.86184	-0.214508	0.015	0.76378	-0.388772	0.015
P11142	heat shock protein family A (Hsp70) member 8(HSPA8)	0.862188	-0.213926	0.065	0.91853	-0.122602	0.041
P26641	eukaryotic translation elongation factor 1 gamma(EEF1G)	0.862297	-0.213744	0.004	0.839698	-0.252058	0.002
P62495	eukaryotic translation termination factor 1(ETF1)	0.862599	-0.213238	0.394	0.817971	-0.289878	0.18
P15153	ras-related C3 botulinum toxin substrate 2 (rho family, small GTP binding protein Rac2)(RAC2)	0.864008	-0.210884	0.015	0.892329	-0.164352	0.18
Q16629	serine and arginine rich splicing factor 7(SRSF7)	0.864873	-0.209439	0.31	0.725148	-0.463653	0.24
P07900	heat shock protein 90 alpha family class A member 1(HSP90AA1)	0.864965	-0.209286	0.004	0.837645	-0.25559	0.004
P26639	threonyl-tRNA synthetase(TARS)	0.865092	-0.209074	0.041	0.824964	-0.277596	0.065
P23246	splicing factor proline and glutamine rich(SFPQ)	0.867545	-0.204989	0.041	0.770409	-0.376304	0.002
Q7L1Q6	basic leucine zipper and W2 domains 1(BZW1)	0.870834	-0.19953	0.065	0.840592	-0.250522	0.002
P34932	heat shock protein family A (Hsp70) member 4(HSPA4)	0.870945	-0.199347	0.18	0.897715	-0.155671	0.026
Q8IV08	phospholipase D family member 3(PLD3)	0.871198	-0.198928	0.18	0.766678	-0.383308	0.026
P07910	heterogeneous nuclear ribonucleoprotein C (C1/C2)(HNRNPC)	0.871273	-0.198804	0.132	0.878161	-0.187443	0.041
P48444	archain 1(ARCN1)	0.874649	-0.193224	0.31	0.745334	-0.42404	0.065
P31943	heterogeneous nuclear ribonucleoprotein H1 (H)(HNRNPH1)	0.875997	-0.191002	0.041	0.864055	-0.210804	0.026
P42766	ribosomal protein L35(RPL35)	0.876321	-0.190469	0.699	1.15677	0.210107	0.818
P11586	methylenetetrahydrofolate dehydrogenase, cyclohydrolase and formyltetrahydrofolate synthetase 1(MTHFD1)	0.87776	-0.188102	0.041	0.807808	-0.307916	0.041
P54136	arginyl-tRNA synthetase(RARS)	0.878239	-0.187314	0.004	0.821308	-0.284004	0.065
P17931	galectin 3(LGALS3)	0.878387	-0.187072	0.009	0.811883	-0.300657	0.065
Q9UH99	Sad1 and UNC84 domain containing 2(SUN2)	0.878819	-0.186362	0.31	0.807616	-0.308258	0.24
P43686	proteasome 26S subunit, ATPase 4(PSMC4)	0.878889	-0.186247	0.394	0.731812	-0.450454	0.31
O76094	signal recognition particle 72(SRP72)	0.879055	-0.185974	1	0.991668	-0.0120703	0.699
Q13151	heterogeneous nuclear ribonucleoprotein A0(HNRNPA0)	0.880788	-0.183133	0.485	0.780195	-0.358094	0.065
P46776	ribosomal protein L27a(RPL27A)	0.881014	-0.182763	0.394	0.992181	-0.0113241	1
Q9Y696	chloride intracellular channel 4(CLIC4)	0.884249	-0.177476	0.937	0.93361	-0.099108	0.699
Q9UKM9	RALY heterogeneous nuclear ribonucleoprotein(RALY)	0.885527	-0.175392	0.31	0.814502	-0.296009	0.132
P22234	phosphoribosylaminoimidazole carboxylase; phosphoribosylaminoimidazolesuccinocarboxamide synthase(PAICS)	0.88599	-0.174637	0.026	0.892949	-0.16335	0.026
Q15418	ribosomal protein S6 kinase A1(RPS6KA1)	0.886112	-0.174439	0.31	0.811838	-0.300737	0.132
Q99439	calponin 2(CNN2)	0.886881	-0.173188	0.24	0.533845	-0.905507	0.026
O00160	myosin IF(MYO1F)	0.88694	-0.173092	0.589	0.857476	-0.221833	0.394
O15143	actin related protein 2/3 complex subunit 1B(ARPC1B)	0.888911	-0.169889	0.18	0.826741	-0.274493	0.009
P05198	eukaryotic translation initiation factor 2 subunit alpha(EIF2S1)	0.89078	-0.166859	0.093	0.786521	-0.346442	0.065
P30153	protein phosphatase 2 scaffold subunit Aalpha(PPP2R1A)	0.890839	-0.166763	0.065	0.725418	-0.463116	0.065
P13010	X-ray repair cross complementing 5(XRCC5)	0.891619	-0.165501	0.026	0.854133	-0.227468	0.041
P46063	RecQ like helicase(RECQL)	0.892066	-0.164777	0.065	0.803079	-0.316386	0.093
P49189	aldehyde dehydrogenase 9 family member A1(ALDH9A1)	0.893981	-0.161684	0.026	0.761905	-0.392317	0.132
E9PAV3	nascent polypeptide-associated complex alpha subunit(NACA)	0.894024	-0.161615	0.18	0.680666	-0.554981	0.18
P60842	eukaryotic translation initiation factor 4A1(EIF4A1)	0.896479	-0.157659	0.394	0.958016	-0.0618779	0.485
P47985	ubiquinol-cytochrome c reductase, Rieske iron-sulfur polypeptide 1(UQCRFS1)	0.89726	-0.156403	0.589	0.725263	-0.463424	0.818
Q86U42	poly(A) binding protein nuclear 1(PABPN1)	0.897756	-0.155604	0.24	0.786043	-0.34732	0.132
P13796	lymphocyte cytosolic protein 1(LCP1)	0.898543	-0.15434	0.485	0.911777	-0.133248	0.093
P13693	tumor protein, translationally-controlled 1(TPT1)	0.898651	-0.154168	0.132	0.878177	-0.187416	0.015
Q13045	FLII, actin remodeling protein(FLII)	0.898657	-0.154157	0.132	0.882005	-0.181141	0.18
P17812	CTP synthase 1(CTPS1)	0.898976	-0.153646	0.041	0.885967	-0.174675	0.026
P28066	proteasome subunit alpha 5(PSMA5)	0.900583	-0.151068	0.24	0.788253	-0.34327	0.093
Q13247	serine and arginine rich splicing factor 6(SRSF6)	0.903113	-0.147022	0.18	0.78429	-0.350541	0.24
P29144	tripeptidyl peptidase 2(TPP2)	0.90507	-0.143899	0.18	0.930715	-0.103588	0.699
P49736	minichromosome maintenance complex component 2(MCM2)	0.907304	-0.140343	0.485	0.767221	-0.382286	0.24
Q9P0L0	VAMP associated protein A(VAPA)	0.907347	-0.140273	0.589	0.852485	-0.230254	0.485
P55010	eukaryotic translation initiation factor 5(EIF5)	0.909097	-0.137493	0.589	0.951742	-0.0713568	0.589
P61088	ubiquitin conjugating enzyme E2 N(UBE2N)	0.910692	-0.134964	0.31	0.812998	-0.298676	0.041
P62333	proteasome 26S subunit, ATPase 6(PSMC6)	0.913797	-0.130055	0.132	0.809633	-0.304659	0.132
P07437	tubulin beta class I(TUBB)	0.917235	-0.124637	0.041	0.894971	-0.160086	0.041
P41252	isoleucyl-tRNA synthetase(IARS)	0.918397	-0.122811	0.31	0.863412	-0.211878	0.18
Q14157	ubiquitin associated protein 2 like(UBAP2L)	0.91931	-0.121376	0.24	0.952531	-0.0701618	0.132
Q15907	RAB11B, member RAS oncogene family(RAB11B)	0.91931	-0.121376	0.18	0.933308	-0.0995742	0.394
P50990	chaperonin containing TCP1 subunit 8(CCT8)	0.921479	-0.117977	0.065	0.8718	-0.197931	0.009
P48643	chaperonin containing TCP1 subunit 5(CCT5)	0.922083	-0.117031	0.009	0.905675	-0.142934	0.18
Q13200	proteasome 26S subunit, non-ATPase 2(PSMD2)	0.92211	-0.11699	0.699	0.841006	-0.249813	0.093
O00487	proteasome 26S subunit, non-ATPase 14(PSMD14)	0.92359	-0.114676	0.093	0.952733	-0.0698562	0.485
Q03252	lamin B2(LMNB2)	0.923895	-0.114199	0.937	0.972522	-0.0401967	0.937
P25787	proteasome subunit alpha 2(PSMA2)	0.923915	-0.114168	0.132	0.936573	-0.0945362	0.31
P49368	chaperonin containing TCP1 subunit 3(CCT3)	0.92428	-0.113598	0.132	0.82825	-0.271861	0.18
Q14974	karyopherin subunit beta 1(KPNB1)	0.924404	-0.113405	0.699	0.83929	-0.25276	0.589
Q16531	damage specific DNA binding protein 1(DDB1)	0.924417	-0.113384	0.699	0.737074	-0.440118	0.24
O00186	syntaxin binding protein 3(STXBP3)	0.926749	-0.10975	1	0.955447	-0.0657528	0.589
Q07021	complement C1q binding protein(C1QBP)	0.927464	-0.108638	0.937	0.856006	-0.224308	1
Q92499	DEAD-box helicase 1(DDX1)	0.928066	-0.1077	0.394	0.732306	-0.449481	0.18
P33993	minichromosome maintenance complex component 7(MCM7)	0.928439	-0.107122	0.589	1.00913	0.0131097	0.937
Q12874	splicing factor 3a subunit 3(SF3A3)	0.92857	-0.106918	0.31	0.807616	-0.308258	0.18
P60866	ribosomal protein S20(RPS20)	0.928857	-0.106471	0.31	1.01606	0.0229926	0.818
Q8NBQ5	hydroxysteroid 17-beta dehydrogenase 11(HSD17B11)	0.929124	-0.106057	0.818	0.926377	-0.110328	0.937
Q9BUF5	tubulin beta 6 class V(TUBB6)	0.92962	-0.105287	0.132	0.850865	-0.232997	0.026
P35998	proteasome 26S subunit, ATPase 2(PSMC2)	0.929876	-0.10489	0.24	0.85495	-0.226089	0.026
P40227	chaperonin containing TCP1 subunit 6A(CCT6A)	0.930289	-0.104249	0.026	0.848297	-0.237359	0.132
P62318	small nuclear ribonucleoprotein D3 polypeptide(SNRPD3)	0.930618	-0.103739	0.093	0.776147	-0.365598	0.015
P63241	eukaryotic translation initiation factor 5A(EIF5A)	0.93072	-0.103581	0.132	0.950444	-0.0733266	0.818
P62277	ribosomal protein S13(RPS13)	0.931721	-0.10203	0.485	0.989073	-0.0158507	0.818
O75533	splicing factor 3b subunit 1(SF3B1)	0.932204	-0.101282	0.937	0.855691	-0.224838	0.18
Q9UHD8	septin 9(SEPT9)	0.932707	-0.100504	0.818	0.897572	-0.1559	0.31
P46779	ribosomal protein L28(RPL28)	0.93314	-0.0998351	0.818	0.977946	-0.032173	0.699
Q14011	cold inducible RNA binding protein(CIRBP)	0.933545	-0.0992091	0.31	0.842744	-0.246834	0.24
P62316	small nuclear ribonucleoprotein D2 polypeptide(SNRPD2)	0.934005	-0.0984981	0.31	0.754546	-0.40632	0.132
P06753	tropomyosin 3(TPM3)	0.935123	-0.0967722	0.31	0.944868	-0.081816	0.31
Q14739	lamin B receptor(LBR)	0.935269	-0.096547	0.394	0.849748	-0.234892	0.065
Q13418	integrin linked kinase(ILK)	0.937618	-0.0929279	0.394	0.763043	-0.390165	0.004
O75694	nucleoporin 155(NUP155)	0.938462	-0.09163	1	1.01241	0.0177937	0.699
Q14108	scavenger receptor class B member 2(SCARB2)	0.938796	-0.0911171	0.818	0.969662	-0.0444459	0.937
Q02878	ribosomal protein L6(RPL6)	0.941683	-0.0866868	0.818	0.956043	-0.0648531	0.818
P07814	glutamyl-prolyl-tRNA synthetase(EPRS)	0.942254	-0.0858116	0.041	0.891511	-0.165676	0.041
P50991	chaperonin containing TCP1 subunit 4(CCT4)	0.94504	-0.0815524	0.18	0.932432	-0.10093	0.18
P50552	vasodilator-stimulated phosphoprotein(VASP)	0.945595	-0.0807057	0.937	0.839414	-0.252546	0.18
O00754	mannosidase alpha class 2B member 1(MAN2B1)	0.945708	-0.0805331	1	0.93523	-0.0966066	0.699
P61160	ARP2 actin related protein 2 homolog(ACTR2)	0.946029	-0.0800438	0.485	0.962303	-0.0554372	0.31
Q8WXF1	paraspeckle component 1(PSPC1)	0.948901	-0.0756707	0.485	0.782592	-0.353667	0.026
P62081	ribosomal protein S7(RPS7)	0.948935	-0.0756183	0.485	1.25114	0.323237	0.394
P62854	ribosomal protein S26(RPS26)	0.949459	-0.074823	0.699	1.21401	0.279782	0.31
P62249	ribosomal protein S16(RPS16)	0.949724	-0.0744197	1	0.95513	-0.0662303	1
P53618	coatomer protein complex subunit beta 1(COPB1)	0.950377	-0.0734286	0.065	0.922152	-0.116923	0.041
Q15233	non-POU domain containing, octamer-binding(NONO)	0.951042	-0.0724193	0.937	0.852107	-0.230894	0.093
P04040	catalase(CAT)	0.951717	-0.0713956	0.31	0.801465	-0.319289	0.026
P47897	glutaminyl-tRNA synthetase(QARS)	0.952295	-0.070519	0.394	0.855273	-0.225543	0.026
O75643	small nuclear ribonucleoprotein U5 subunit 200(SNRNP200)	0.955043	-0.0663623	0.589	0.886365	-0.174028	0.589
P08865	ribosomal protein SA(RPSA)	0.95517	-0.0661708	0.093	0.88691	-0.173141	0.065
P98179	RNA binding motif (RNP1, RRM) protein 3(RBM3)	0.955256	-0.0660405	0.699	0.95307	-0.0693462	0.31
P55072	valosin containing protein(VCP)	0.956556	-0.0640787	0.31	0.916574	-0.125676	0.015
P53999	SUB1 homolog, transcriptional regulator(SUB1)	0.957139	-0.0631991	0.394	0.922817	-0.115884	0.132
O15511	actin related protein 2/3 complex subunit 5(ARPC5)	0.957522	-0.0626218	0.394	1.09944	0.136766	0.818
P52566	Rho GDP dissociation inhibitor beta(ARHGDIB)	0.958085	-0.0617745	0.24	0.939271	-0.0903866	0.24
Q92616	GCN1, eIF2 alpha kinase activator homolog(GCN1)	0.958213	-0.0615818	0.818	0.821648	-0.283408	0.093
P60709	actin beta(ACTB)	0.958224	-0.0615647	0.394	0.926618	-0.109954	0.394
P43405	spleen associated tyrosine kinase(SYK)	0.958665	-0.0609008	0.589	0.807807	-0.307917	0.24
P26368	U2 small nuclear RNA auxiliary factor 2(U2AF2)	0.958992	-0.0604094	0.699	0.742995	-0.428575	0.041
P51148	RAB5C, member RAS oncogene family(RAB5C)	0.959079	-0.0602783	0.699	1.09011	0.124468	0.093
P46459	N-ethylmaleimide sensitive factor, vesicle fusing ATPase(NSF)	0.959089	-0.0602634	0.065	0.854815	-0.226315	0.065
P25205	minichromosome maintenance complex component 3(MCM3)	0.959192	-0.0601082	0.041	0.925227	-0.112121	0.31
Q99832	chaperonin containing TCP1 subunit 7(CCT7)	0.959689	-0.0593614	0.394	0.970445	-0.0432822	0.31
P35637	FUS RNA binding protein(FUS)	0.960557	-0.0580567	0.394	0.828263	-0.271839	0.18
P62195	proteasome 26S subunit, ATPase 5(PSMC5)	0.961064	-0.057296	0.24	0.767376	-0.381994	0.041
P78371	chaperonin containing TCP1 subunit 2(CCT2)	0.962881	-0.0545709	0.818	0.936997	-0.0938831	0.394
P63244	receptor for activated C kinase 1(RACK1)	0.964748	-0.0517757	0.394	0.794533	-0.33182	0.24
Q15046	lysyl-tRNA synthetase(KARS)	0.964924	-0.0515123	0.394	0.990081	-0.0143817	0.589
P35908	keratin 2(KRT2)	0.96541	-0.0507867	0.589	1.2898	0.36715	0.24
P62280	ribosomal protein S11(RPS11)	0.966356	-0.0493733	1	0.916945	-0.125093	0.485
P62241	ribosomal protein S8(RPS8)	0.967155	-0.0481803	0.937	1.01455	0.0208415	1
P62913	ribosomal protein L11(RPL11)	0.968087	-0.046792	1	0.933471	-0.0993231	0.589
O95831	apoptosis inducing factor, mitochondria associated 1(AIFM1)	0.969031	-0.0453847	0.818	0.783652	-0.351716	0.132
Q08945	structure specific recognition protein 1(SSRP1)	0.969387	-0.044856	0.699	0.969996	-0.0439498	0.937
P61923	coatomer protein complex subunit zeta 1(COPZ1)	0.969502	-0.0446837	0.818	0.798736	-0.32421	0.002
P83731	ribosomal protein L24(RPL24)	0.970183	-0.0436713	0.937	0.945279	-0.0811876	0.589
Q86UE4	metadherin(MTDH)	0.970461	-0.0432574	0.937	0.805984	-0.311177	0.24
P09467	fructose-bisphosphatase 1(FBP1)	0.974995	-0.0365327	0.699	0.79362	-0.333479	0.31
P61019	RAB2A, member RAS oncogene family(RAB2A)	0.975595	-0.0356462	0.699	0.971279	-0.0420418	0.31
Q8N163	cell cycle and apoptosis regulator 2(CCAR2)	0.975918	-0.0351683	0.589	0.855544	-0.225086	0.065
Q92608	dedicator of cytokinesis 2(DOCK2)	0.97648	-0.0343377	0.485	0.874427	-0.19359	0.041
Q9Y265	RuvB like AAA ATPase 1(RUVBL1)	0.976597	-0.034165	0.589	1.0187	0.0267329	1
P62879	G protein subunit beta 2(GNB2)	0.978036	-0.0320408	1	0.846753	-0.239987	0.31
P53621	coatomer protein complex subunit alpha(COPA)	0.979007	-0.0306089	0.937	0.967295	-0.0479723	0.589
P13804	electron transfer flavoprotein alpha subunit(ETFA)	0.979122	-0.0304399	0.818	1.00442	0.0063654	0.818
Q9Y4P3	transducin beta like 2(TBL2)	0.979225	-0.0302882	0.589	0.880079	-0.184295	0.132
P10515	dihydrolipoamide S-acetyltransferase(DLAT)	0.9798	-0.029441	0.394	0.868191	-0.203916	0.394
Q99829	copine 1(CPNE1)	0.980798	-0.0279723	0.699	0.865341	-0.208659	0.093
P19105	myosin light chain 12A(MYL12A)	0.980996	-0.0276809	0.699	1.29715	0.37535	0.065
P32969	ribosomal protein L9(RPL9)	0.981421	-0.0270564	0.818	1.04279	0.060452	0.937
Q16881	thioredoxin reductase 1(TXNRD1)	0.982637	-0.0252695	0.937	0.912513	-0.132083	0.132
Q9P258	regulator of chromosome condensation 2(RCC2)	0.985773	-0.0206721	0.818	0.892844	-0.16352	0.065
P78527	protein kinase, DNA-activated, catalytic polypeptide(PRKDC)	0.985928	-0.0204451	1	0.991437	-0.0124067	0.699
Q96PK6	RNA binding motif protein 14(RBM14)	0.986289	-0.0199181	0.818	0.827102	-0.273862	0.818
Q16795	NADH:ubiquinone oxidoreductase subunit A9(NDUFA9)	0.987498	-0.0181508	0.589	1.02884	0.0410227	0.485
Q6DRA6	histone cluster 2 H2B family member d (pseudogene)(HIST2H2BD)	0.987838	-0.017653	0.818	1.0471	0.0663985	0.394
P09525	annexin A4(ANXA4)	0.990228	-0.0141668	0.818	0.857029	-0.222583	0.937
P62847	ribosomal protein S24(RPS24)	0.991326	-0.0125691	0.485	1.03211	0.0455944	0.937
P28062	proteasome subunit beta 8(PSMB8)	0.992147	-0.011374	0.589	0.933804	-0.0988083	0.31
Q07666	KH RNA binding domain containing, signal transduction associated 1(KHDRBS1)	0.992349	-0.0110809	0.818	0.838326	-0.254417	0.093
P07305	H1 histone family member 0(H1F0)	0.992406	-0.0109971	0.937	0.885405	-0.175591	0.24
P04899	G protein subunit alpha i2(GNAI2)	0.992436	-0.0109542	0.818	0.832743	-0.264058	0.589
P14866	heterogeneous nuclear ribonucleoprotein L(HNRNPL)	0.99398	-0.00871081	0.818	0.872129	-0.197387	0.132
Q06830	peroxiredoxin 1(PRDX1)	0.994011	-0.00866655	0.589	0.976522	-0.0342754	0.699
P67809	Y-box binding protein 1(YBX1)	0.994489	-0.00797199	0.699	0.947465	-0.0778548	0.937
P62851	ribosomal protein S25(RPS25)	0.995063	-0.00713957	0.937	1.1876	0.248053	0.041
P60660	myosin light chain 6(MYL6)	0.99734	-0.00384292	0.699	1.45905	0.545026	0.24
P14868	aspartyl-tRNA synthetase(DARS)	0.998602	-0.00201868	0.937	0.846993	-0.239578	0.24
P62269	ribosomal protein S18(RPS18)	0.998798	-0.00173565	0.818	1.09517	0.131149	0.818
P08134	ras homolog family member C(RHOC)	0.999202	-0.00115244	1	0.948267	-0.0766341	0.31
P16403	histone cluster 1 H1 family member c(HIST1H1C)	0.999286	-0.00103008	0.589	0.746671	-0.421455	0.485
P51149	RAB7A, member RAS oncogene family(RAB7A)	1.0008	0.00116055	1	1.01507	0.0215786	0.818
Q09028	RB binding protein 4, chromatin remodeling factor(RBBP4)	1.00335	0.00482374	1	0.87511	-0.192463	0.041
P26373	ribosomal protein L13(RPL13)	1.00417	0.00600102	0.937	1.03259	0.0462681	0.818
P62314	small nuclear ribonucleoprotein D1 polypeptide(SNRPD1)	1.0057	0.00820383	0.818	0.823999	-0.279286	0.093
O43242	proteasome 26S subunit, non-ATPase 3(PSMD3)	1.00611	0.00878465	0.937	1.01641	0.0234765	0.699
P06748	nucleophosmin(NPM1)	1.00733	0.01053	1	0.875998	-0.191	0.589
Q9Y3A6	transmembrane p24 trafficking protein 5(TMED5)	1.0082	0.0117884	0.485	1.01345	0.0192684	0.699
Q99613	eukaryotic translation initiation factor 3 subunit C(EIF3C)	1.00896	0.0128732	0.937	0.923304	-0.115123	0.18
P61353	ribosomal protein L27(RPL27)	1.0102	0.014647	0.937	1.16139	0.215847	0.394
P46778	ribosomal protein L21(RPL21)	1.01046	0.0150143	0.589	1.12237	0.166553	0.394
P13645	keratin 10(KRT10)	1.01064	0.0152637	0.937	1.58562	0.665045	0.065
P62191	proteasome 26S subunit, ATPase 1(PSMC1)	1.01116	0.0160147	0.699	0.972523	-0.040196	0.31
P36578	ribosomal protein L4(RPL4)	1.01124	0.0161243	0.485	0.994806	-0.00751307	1
Q07020	ribosomal protein L18(RPL18)	1.01183	0.0169629	0.699	1.0412	0.0582476	1
Q8NBM8	prenylcysteine oxidase 1 like(PCYOX1L)	1.01368	0.019597	0.394	0.985734	-0.0207298	0.699
Q9Y678	coatomer protein complex subunit gamma 1(COPG1)	1.01624	0.0232464	0.818	0.869752	-0.201323	0.004
P61247	ribosomal protein S3A(RPS3A)	1.0167	0.0238935	0.18	0.987002	-0.0188755	0.818
P62424	ribosomal protein L7a(RPL7A)	1.01696	0.0242643	0.485	1.01043	0.0149718	0.699
Q8WU79	small ArfGAP2(SMAP2)	1.01742	0.0249155	0.589	1.05307	0.0746047	0.699
Q13310	poly(A) binding protein cytoplasmic 4(PABPC4)	1.0203	0.0289886	1	0.882251	-0.180738	0.394
Q16658	fascin actin-bundling protein 1(FSCN1)	1.02078	0.0296777	0.818	0.896144	-0.158198	0.015
P33991	minichromosome maintenance complex component 4(MCM4)	1.02083	0.029741	0.937	0.965359	-0.0508632	0.485
Q7KZF4	staphylococcal nuclease and tudor domain containing 1(SND1)	1.02217	0.0316304	0.699	0.910512	-0.13525	0.132
P48651	phosphatidylserine synthase 1(PTDSS1)	1.02327	0.033185	0.485	1.03339	0.0473855	0.589
Q96FN4	copine 2(CPNE2)	1.0247	0.0351949	0.937	0.842288	-0.247615	0.065
O15371	eukaryotic translation initiation factor 3 subunit D(EIF3D)	1.02535	0.0361213	0.589	0.971644	-0.0415007	0.589
Q9H2U2	pyrophosphatase (inorganic) 2(PPA2)	1.02544	0.0362375	0.937	0.967349	-0.0478916	0.818
P40429	ribosomal protein L13a(RPL13A)	1.02592	0.0369113	0.485	0.993844	-0.00890808	1
P17987	t-complex 1(TCP1)	1.02613	0.037208	0.937	0.960869	-0.0575885	0.589
Q9UQ80	proliferation-associated 2G4(PA2G4)	1.02679	0.0381389	0.589	0.979259	-0.030237	0.485
P20701	integrin subunit alpha L(ITGAL)	1.02807	0.039941	0.699	0.849132	-0.235939	0.589
Q99460	proteasome 26S subunit, non-ATPase 1(PSMD1)	1.02809	0.0399723	0.937	0.994999	-0.00723289	0.937
Q9UM54	myosin VI(MYO6)	1.02891	0.0411107	0.589	1.00023	0.000332876	0.699
P16401	histone cluster 1 H1 family member b(HIST1H1B)	1.02952	0.0419698	0.589	0.746593	-0.421606	0.485
P46781	ribosomal protein S9(RPS9)	1.02988	0.0424765	0.818	1.10508	0.144147	0.394
Q9UPN3	microtubule-actin crosslinking factor 1(MACF1)	1.03285	0.0466374	0.937	1.03682	0.0521672	0.937
P62917	ribosomal protein L8(RPL8)	1.03379	0.0479475	0.937	0.978407	-0.0314935	0.818
P55209	nucleosome assembly protein 1 like 1(NAP1L1)	1.03576	0.0506842	0.699	0.883437	-0.178801	0.937
Q14289	protein tyrosine kinase 2 beta(PTK2B)	1.03606	0.0511044	0.485	0.739164	-0.436034	0.589
P49207	ribosomal protein L34(RPL34)	1.03791	0.0536862	0.818	1.15732	0.210793	0.093
Q15393	splicing factor 3b subunit 3(SF3B3)	1.03982	0.056328	1	0.830719	-0.267567	0.699
P62753	ribosomal protein S6(RPS6)	1.03992	0.0564771	0.132	1.01404	0.0201199	0.937
Q9UNM6	proteasome 26S subunit, non-ATPase 13(PSMD13)	1.04128	0.058354	0.31	0.865008	-0.209215	0.699
P54819	adenylate kinase 2(AK2)	1.04519	0.0637651	0.818	1.03719	0.0526786	0.699
P08670	vimentin(VIM)	1.04535	0.063984	0.394	0.880896	-0.182956	0.093
Q15008	proteasome 26S subunit, non-ATPase 6(PSMD6)	1.04804	0.067687	0.589	1.04441	0.0626896	0.937
P61026	RAB10, member RAS oncogene family(RAB10)	1.04887	0.0688297	0.818	1.06499	0.0908464	0.699
Q9UJU6	drebrin like(DBNL)	1.04948	0.0696793	0.818	0.788112	-0.343527	0.132
O75396	SEC22 homolog B, vesicle trafficking protein (gene/pseudogene)(SEC22B)	1.05016	0.0706146	0.18	1.15553	0.208554	0.041
Q6NVY1	3-hydroxyisobutyryl-CoA hydrolase(HIBCH)	1.05444	0.076471	0.31	0.861408	-0.215231	0.31
P62750	ribosomal protein L23a(RPL23A)	1.05507	0.077339	0.31	1.1015	0.139471	0.937
P52272	heterogeneous nuclear ribonucleoprotein M(HNRNPM)	1.05526	0.077599	0.31	0.92085	-0.118961	0.485
P55735	SEC13 homolog, nuclear pore and COPII coat complex component(SEC13)	1.05578	0.0783099	0.485	0.959258	-0.0600091	0.485
P38606	ATPase H+ transporting V1 subunit A(ATP6V1A)	1.05717	0.0802103	0.31	1.04152	0.0586929	0.394
P18085	ADP ribosylation factor 4(ARF4)	1.06172	0.0864071	0.818	0.895284	-0.159583	0.31
Q92841	DEAD-box helicase 17(DDX17)	1.06181	0.0865313	0.589	0.785171	-0.348921	0.093
P48047	ATP synthase, H+ transporting, mitochondrial F1 complex, O subunit(ATP5O)	1.06538	0.0913708	0.699	1.23578	0.305417	0.026
Q86V81	Aly/REF export factor(ALYREF)	1.06585	0.0920024	0.589	0.643568	-0.635835	0.31
Q9NX63	coiled-coil-helix-coiled-coil-helix domain containing 3(CHCHD3)	1.06616	0.0924223	0.699	0.895442	-0.159328	0.818
P23381	tryptophanyl-tRNA synthetase(WARS)	1.06616	0.0924277	0.818	0.909384	-0.137039	1
P17858	phosphofructokinase, liver type(PFKL)	1.06693	0.0934639	0.31	0.898959	-0.153672	0.699
P62266	ribosomal protein S23(RPS23)	1.06698	0.0935325	0.18	0.995594	-0.00637118	0.818
Q8TDN6	BRX1, biogenesis of ribosomes(BRIX1)	1.06735	0.0940354	0.31	0.993223	-0.00980977	1
Q9NVJ2	ADP ribosylation factor like GTPase 8B(ARL8B)	1.06787	0.0947346	0.18	0.951371	-0.0719204	0.699
P02545	lamin A/C(LMNA)	1.0682	0.0951757	0.132	0.892956	-0.163339	0.31
P12268	inosine monophosphate dehydrogenase 2(IMPDH2)	1.06847	0.0955432	0.394	1.06354	0.0888741	0.699
Q8TEM1	nucleoporin 210(NUP210)	1.06864	0.0957716	0.589	0.704916	-0.504477	0.394
P56134	ATP synthase, H+ transporting, mitochondrial Fo complex subunit F2(ATP5J2)	1.0692	0.0965319	0.589	0.925975	-0.110955	0.699
P62829	ribosomal protein L23(RPL23)	1.06926	0.0966124	0.18	1.24514	0.316308	0.132
P50995	annexin A11(ANXA11)	1.06951	0.0969453	0.31	0.918113	-0.123257	0.589
Q5VTE0	eukaryotic translation elongation factor 1 alpha 1 pseudogene 5(EEF1A1P5)	1.07049	0.0982664	0.132	1.09792	0.134779	0.394
P37802	transgelin 2(TAGLN2)	1.07049	0.0982705	0.699	1.11676	0.159321	0.818
Q9Y3U8	ribosomal protein L36(RPL36)	1.07407	0.103093	0.24	1.16971	0.226152	0.015
O95881	thioredoxin domain containing 12(TXNDC12)	1.07433	0.103442	0.589	1.32395	0.404848	0.026
O43615	translocase of inner mitochondrial membrane 44(TIMM44)	1.07778	0.108067	0.18	0.967671	-0.0474119	0.818
Q00610	clathrin heavy chain(CLTC)	1.08033	0.111472	0.24	0.972545	-0.0401637	0.937
O00231	proteasome 26S subunit, non-ATPase 11(PSMD11)	1.08092	0.112262	0.937	1.0136	0.0194824	0.818
Q02978	solute carrier family 25 member 11(SLC25A11)	1.08215	0.113906	0.589	1.16668	0.222412	0.065
Q92522	H1 histone family member X(H1FX)	1.08327	0.115399	0.699	0.733452	-0.447225	0.31
P11215	integrin subunit alpha M(ITGAM)	1.08817	0.121907	0.818	0.892852	-0.163508	0.394
Q71UI9	H2A histone family member V(H2AFV)	1.08844	0.122268	0.18	1.11389	0.155608	0.31
O43143	DEAH-box helicase 15(DHX15)	1.0885	0.122346	0.18	0.923188	-0.115304	0.394
P11310	acyl-CoA dehydrogenase, C-4 to C-12 straight chain(ACADM)	1.09048	0.124961	0.589	0.792799	-0.334973	0.24
P20702	integrin subunit alpha X(ITGAX)	1.09085	0.12545	0.485	0.848016	-0.237837	0.093
O00303	eukaryotic translation initiation factor 3 subunit F(EIF3F)	1.09444	0.130189	0.394	1.06597	0.092172	0.818
A0FGR8	extended synaptotagmin 2(ESYT2)	1.09525	0.131259	0.31	1.11178	0.152874	0.132
P36776	lon peptidase 1, mitochondrial(LONP1)	1.09542	0.131485	0.394	1.02307	0.0329054	0.589
P09874	poly(ADP-ribose) polymerase 1(PARP1)	1.09618	0.13249	0.065	1.0213	0.0304052	1
Q9Y262	eukaryotic translation initiation factor 3 subunit L(EIF3L)	1.09683	0.133335	0.818	0.938128	-0.0921429	0.699
P38117	electron transfer flavoprotein beta subunit(ETFB)	1.09915	0.136391	0.24	0.960528	-0.0581003	0.394
P49327	fatty acid synthase(FASN)	1.1011	0.138948	0.24	1.0539	0.0757359	0.818
P62701	ribosomal protein S4, X-linked(RPS4X)	1.10472	0.143686	0.394	0.978112	-0.0319282	1
P13639	eukaryotic translation elongation factor 2(EEF2)	1.10501	0.144055	0.394	1.08642	0.119579	0.818
P08238	heat shock protein 90 alpha family class B member 1(HSP90AB1)	1.10531	0.144446	0.31	1.06365	0.0890276	0.699
P61254	ribosomal protein L26(RPL26)	1.10578	0.145064	0.24	1.10988	0.150399	0.699
P61421	ATPase H+ transporting V0 subunit d1(ATP6V0D1)	1.10818	0.148193	0.132	0.929738	-0.105104	0.31
Q96CW1	adaptor related protein complex 2 mu 1 subunit(AP2M1)	1.11296	0.154406	0.589	0.95638	-0.0643441	0.818
Q02543	ribosomal protein L18a(RPL18A)	1.11433	0.156182	0.18	0.936065	-0.09532	0.485
Q13740	activated leukocyte cell adhesion molecule(ALCAM)	1.11451	0.156408	0.18	1.0451	0.0636423	0.937
Q5JTV8	torsin 1A interacting protein 1(TOR1AIP1)	1.11616	0.158547	0.589	0.999038	-0.00138865	1
P35606	coatomer protein complex subunit beta 2(COPB2)	1.1176	0.160409	0.394	0.944142	-0.0829247	0.485
P61106	RAB14, member RAS oncogene family(RAB14)	1.12317	0.167577	0.132	1.03824	0.0541431	0.24
O75489	NADH:ubiquinone oxidoreductase core subunit S3(NDUFS3)	1.12633	0.171625	0.31	1.03738	0.0529493	0.24
Q6P2Q9	pre-mRNA processing factor 8(PRPF8)	1.13188	0.178726	0.24	1.02405	0.0342896	0.937
P07355	annexin A2(ANXA2)	1.13241	0.179397	0.394	0.976991	-0.0335833	0.818
P17844	DEAD-box helicase 5(DDX5)	1.1326	0.179634	0.015	0.948249	-0.0766622	0.818
P22307	sterol carrier protein 2(SCP2)	1.13354	0.180832	1	1.09633	0.132687	0.589
O75531	barrier to autointegration factor 1(BANF1)	1.13485	0.182496	0.818	1.4478	0.533863	0.31
P23219	prostaglandin-endoperoxide synthase 1(PTGS1)	1.13561	0.183467	0.394	0.901378	-0.149796	0.485
P15880	ribosomal protein S2(RPS2)	1.13565	0.183519	0.818	1.07698	0.106998	0.485
Q9NZ08	endoplasmic reticulum aminopeptidase 1(ERAP1)	1.13623	0.18426	0.394	1.01769	0.0253036	0.937
P24752	acetyl-CoA acetyltransferase 1(ACAT1)	1.13663	0.184768	0.394	0.802882	-0.31674	0.818
P11940	poly(A) binding protein cytoplasmic 1(PABPC1)	1.14163	0.191101	0.026	1.08706	0.120427	0.699
Q16836	hydroxyacyl-CoA dehydrogenase(HADH)	1.14928	0.200732	0.394	1.09763	0.134388	0.18
Q13263	tripartite motif containing 28(TRIM28)	1.15118	0.203107	0.31	0.967839	-0.0471603	0.699
P30049	ATP synthase, H+ transporting, mitochondrial F1 complex, delta subunit(ATP5D)	1.15202	0.204166	0.937	1.08857	0.122428	0.818
Q12965	myosin IE(MYO1E)	1.15315	0.205586	0.24	1.13871	0.187399	0.18
P18124	ribosomal protein L7(RPL7)	1.15589	0.209	0.093	1.11886	0.162032	0.132
Q16698	2,4-dienoyl-CoA reductase 1, mitochondrial(DECR1)	1.16185	0.216425	0.589	0.913496	-0.13053	0.699
P30040	endoplasmic reticulum protein 29(ERP29)	1.16249	0.217218	0.394	0.899172	-0.15333	0.699
P23396	ribosomal protein S3(RPS3)	1.16442	0.219612	0.004	1.10518	0.14428	0.18
P08758	annexin A5(ANXA5)	1.1653	0.220706	0.009	1.06717	0.0937939	0.31
P62263	ribosomal protein S14(RPS14)	1.16698	0.222775	0.065	1.06045	0.0846728	0.589
Q9H7B2	ribosome production factor 2 homolog(RPF2)	1.16757	0.223512	0.065	0.959846	-0.0591251	0.937
O00232	proteasome 26S subunit, non-ATPase 12(PSMD12)	1.16778	0.223775	0.18	1.11265	0.154004	0.589
P50914	ribosomal protein L14(RPL14)	1.16975	0.226204	0.132	1.03437	0.0487545	0.818
P23141	carboxylesterase 1(CES1)	1.1711	0.227869	0.24	1.08385	0.116161	0.31
P48735	isocitrate dehydrogenase (NADP(+)) 2, mitochondrial(IDH2)	1.17619	0.234127	0.24	0.972458	-0.0402924	0.818
P35030	protease, serine 3(PRSS3)	1.17665	0.23469	0.589	0.899496	-0.152811	0.937
O00148	DExD-box helicase 39A(DDX39A)	1.17723	0.235398	0.065	0.970357	-0.0434129	0.818
O00571	DEAD-box helicase 3, X-linked(DDX3X)	1.17814	0.236508	0.015	1.10018	0.137745	0.485
O95373	importin 7(IPO7)	1.18796	0.248484	0.041	0.805552	-0.31195	0.24
P23786	carnitine palmitoyltransferase 2(CPT2)	1.18915	0.249928	0.31	0.935	-0.0969617	0.589
Q9BVC6	transmembrane protein 109(TMEM109)	1.19068	0.251791	0.015	1.35027	0.43325	0.009
P49748	acyl-CoA dehydrogenase, very long chain(ACADVL)	1.19227	0.25371	0.394	1.04879	0.0687314	0.589
Q6PI48	aspartyl-tRNA synthetase 2, mitochondrial(DARS2)	1.19406	0.255881	0.31	0.982399	-0.0256188	1
Q9Y5X1	sorting nexin 9(SNX9)	1.19441	0.256298	0.065	1.08476	0.117373	0.818
Q7LGA3	heparan sulfate 2-O-sulfotransferase 1(HS2ST1)	1.19507	0.257095	0.589	1.02485	0.0354163	0.394
P49257	lectin, mannose binding 1(LMAN1)	1.19994	0.262959	0.041	1.07447	0.103625	0.394
Q8NF50	dedicator of cytokinesis 8(DOCK8)	1.20003	0.263073	0.065	1.18103	0.240044	0.065
P84243	H3 histone family member 3A(H3F3A)	1.2033	0.267	0.589	1.0084	0.0120737	0.937
Q9NVI7	ATPase family, AAA domain containing 3A(ATAD3A)	1.20361	0.267362	0.18	1.03177	0.0451225	0.589
Q7Z2K6	endoplasmic reticulum metallopeptidase 1(ERMP1)	1.20466	0.26862	0.24	1.05552	0.0779489	0.818
O75367	H2A histone family member Y(H2AFY)	1.20477	0.268752	0.132	0.935066	-0.0968604	0.24
O60832	dyskerin pseudouridine synthase 1(DKC1)	1.20624	0.270517	0.18	1.09472	0.130564	0.485
P05107	integrin subunit beta 2(ITGB2)	1.2086	0.273332	0.31	0.970889	-0.042622	0.818
Q9H061	transmembrane protein 126A(TMEM126A)	1.21058	0.275693	0.24	1.00522	0.00751024	0.699
P62805	histone cluster 1 H4 family member i(HIST1H4I)	1.2108	0.27596	0.026	1.17518	0.232885	0.009
P20292	arachidonate 5-lipoxygenase activating protein(ALOX5AP)	1.21227	0.27771	0.699	0.805822	-0.311467	0.18
P00367	glutamate dehydrogenase 1(GLUD1)	1.21441	0.280261	0.394	0.983053	-0.0246591	0.699
I00001	#N/A	1.21551	0.281564	0.093	1.45345	0.539483	0.041
P08708	ribosomal protein S17(RPS17)	1.22078	0.287799	0.699	1.37527	0.459719	0.485
P23284	peptidylprolyl isomerase B(PPIB)	1.22162	0.288797	0.24	1.02095	0.0299139	0.589
Q04837	single stranded DNA binding protein 1(SSBP1)	1.2224	0.289722	0.589	0.90881	-0.137949	0.937
Q7L2H7	eukaryotic translation initiation factor 3 subunit M(EIF3M)	1.22373	0.291289	0.31	1.08318	0.115279	0.24
O14880	microsomal glutathione S-transferase 3(MGST3)	1.22738	0.295583	0.24	0.89013	-0.167912	0.394
Q99880	histone cluster 1 H2B family member l(HIST1H2BL)	1.22777	0.296038	0.24	1.53677	0.619903	0.24
P35579	myosin heavy chain 9(MYH9)	1.22777	0.296044	0.394	1.0845	0.117029	0.31
P08133	annexin A6(ANXA6)	1.22816	0.296493	0.093	1.03206	0.0455308	0.24
O60762	dolichyl-phosphate mannosyltransferase subunit 1, catalytic(DPM1)	1.23292	0.302082	0.31	1.09743	0.134132	0.31
P55884	eukaryotic translation initiation factor 3 subunit B(EIF3B)	1.23532	0.304882	0.065	1.16163	0.216148	0.937
P61604	heat shock protein family E (Hsp10) member 1(HSPE1)	1.23856	0.308664	0.818	0.806458	-0.310329	0.485
P00387	cytochrome b5 reductase 3(CYB5R3)	1.24122	0.311763	0.31	1.05204	0.0731864	0.394
Q08211	DExH-box helicase 9(DHX9)	1.24254	0.313295	0.009	1.06114	0.0856088	0.394
Q99623	prohibitin 2(PHB2)	1.24387	0.314837	0.093	1.00059	0.000848478	1
P55084	hydroxyacyl-CoA dehydrogenase/3-ketoacyl-CoA thiolase/enoyl-CoA hydratase (trifunctional protein), beta subunit(HADHB)	1.24715	0.318631	0.31	0.914268	-0.12931	0.589
Q5SSJ5	heterochromatin protein 1 binding protein 3(HP1BP3)	1.24756	0.319107	0.132	0.909554	-0.13677	0.132
P30101	protein disulfide isomerase family A member 3(PDIA3)	1.24948	0.321327	0.132	1.01875	0.0268016	0.132
P33897	ATP binding cassette subfamily D member 1(ABCD1)	1.25021	0.322167	0.18	1.20749	0.272008	0.394
P30048	peroxiredoxin 3(PRDX3)	1.25066	0.322693	0.394	1.01137	0.0163067	1
O96008	translocase of outer mitochondrial membrane 40(TOMM40)	1.25093	0.323005	0.24	0.816966	-0.291652	0.818
Q12907	lectin, mannose binding 2(LMAN2)	1.25912	0.332417	0.485	1.00971	0.0139351	0.937
Q99714	hydroxysteroid 17-beta dehydrogenase 10(HSD17B10)	1.26067	0.334187	0.394	1.06508	0.0909618	0.015
P16615	ATPase sarcoplasmic/endoplasmic reticulum Ca2+ transporting 2(ATP2A2)	1.26417	0.338196	0.132	1.1796	0.238298	0.041
P62244	ribosomal protein S15a(RPS15A)	1.26487	0.338985	0.132	1.13495	0.182632	1
P04004	vitronectin(VTN)	1.26584	0.340091	0.065	1.20268	0.266253	0.132
P08574	cytochrome c1(CYC1)	1.26686	0.34126	0.394	1.1213	0.165175	0.093
Q92598	heat shock protein family H (Hsp110) member 1(HSPH1)	1.26978	0.344575	0.065	0.976031	-0.0350006	0.937
P08240	SRP receptor alpha subunit(SRPRA)	1.27148	0.346513	0.24	1.04278	0.0604289	0.31
Q8TBQ9	transmembrane protein 167A(TMEM167A)	1.27697	0.352722	0.132	0.901989	-0.148818	0.24
P24539	ATP synthase, H+ transporting, mitochondrial Fo complex subunit B1(ATP5F1)	1.27874	0.35472	0.026	1.18094	0.239935	0.002
P00403	cytochrome c oxidase subunit II(COX2)	1.28208	0.358487	0.093	1.08957	0.123753	0.31
P13473	lysosomal associated membrane protein 2(LAMP2)	1.28221	0.358628	0.485	1.22864	0.297058	0.132
Q99798	aconitase 2(ACO2)	1.28349	0.360078	0.24	1.01145	0.0164207	0.589
P20700	lamin B1(LMNB1)	1.28358	0.360177	0.132	0.888224	-0.171005	0.589
P43304	glycerol-3-phosphate dehydrogenase 2(GPD2)	1.2868	0.363783	0.24	1.07457	0.103756	0.31
Q16891	inner membrane mitochondrial protein(IMMT)	1.28694	0.36395	0.24	0.990221	-0.014178	0.818
P45880	voltage dependent anion channel 2(VDAC2)	1.29022	0.367623	0.394	1.01583	0.0226552	0.937
P69905	hemoglobin subunit alpha 1(HBA1)	1.29211	0.369726	0.065	2.65733	1.40998	0.132
P46777	ribosomal protein L5(RPL5)	1.29378	0.371595	0.026	1.0488	0.0687351	0.589
P53007	solute carrier family 25 member 1(SLC25A1)	1.29708	0.375272	0.24	1.04659	0.0656976	0.24
P22695	ubiquinol-cytochrome c reductase core protein II(UQCRC2)	1.3028	0.381617	0.394	1.10851	0.14862	0.589
Q9Y2X3	NOP58 ribonucleoprotein(NOP58)	1.30385	0.382782	0.041	0.978621	-0.0311777	0.937
Q9UBS4	DnaJ heat shock protein family (Hsp40) member B11(DNAJB11)	1.30432	0.383293	0.24	0.876705	-0.189837	0.818
Q9NQC3	reticulon 4(RTN4)	1.30564	0.384762	0.065	1.1085	0.148605	0.041
P14314	protein kinase C substrate 80K-H(PRKCSH)	1.30582	0.384952	0.31	0.9507	-0.0729385	1
P36542	ATP synthase, H+ transporting, mitochondrial F1 complex, gamma polypeptide 1(ATP5C1)	1.30742	0.386728	0.394	0.968314	-0.0464528	0.589
P07954	fumarate hydratase(FH)	1.30945	0.388964	0.31	1.08053	0.111735	0.24
Q13011	enoyl-CoA hydratase 1(ECH1)	1.30956	0.389085	0.093	1.19758	0.26012	0.002
P61313	ribosomal protein L15(RPL15)	1.3161	0.396268	0.026	1.08347	0.115663	0.093
P08559	pyruvate dehydrogenase (lipoamide) alpha 1(PDHA1)	1.32306	0.403876	0.093	1.12594	0.171132	0.18
Q9Y6C9	mitochondrial carrier 2(MTCH2)	1.32498	0.405976	0.132	1.10559	0.144815	0.065
P11279	lysosomal associated membrane protein 1(LAMP1)	1.32755	0.408763	0.699	1.04047	0.0572414	0.937
O76021	ribosomal L1 domain containing 1(RSL1D1)	1.3277	0.408934	0.065	1.11182	0.152922	0.24
P51659	hydroxysteroid 17-beta dehydrogenase 4(HSD17B4)	1.32974	0.411145	0.31	0.992561	-0.0107721	0.937
P43307	signal sequence receptor subunit 1(SSR1)	1.3317	0.413268	0.394	0.963587	-0.0535131	0.818
P13073	cytochrome c oxidase subunit 4I1(COX4I1)	1.33336	0.415064	0.31	1.80799	0.854383	0.026
Q9Y277	voltage dependent anion channel 3(VDAC3)	1.33768	0.419735	0.24	1.07474	0.10399	0.31
P50213	isocitrate dehydrogenase 3 (NAD(+)) alpha(IDH3A)	1.34106	0.423374	0.132	0.89067	-0.167037	0.24
Q14165	malectin(MLEC)	1.34258	0.425013	0.31	0.927718	-0.108242	0.699
P08575	protein tyrosine phosphatase, receptor type C(PTPRC)	1.34283	0.425274	0.065	1.11784	0.160712	0.18
Q9NYU2	UDP-glucose glycoprotein glucosyltransferase 1(UGGT1)	1.34325	0.42573	0.31	1.01781	0.0254669	0.937
P25705	ATP synthase, H+ transporting, mitochondrial F1 complex, alpha subunit 1, cardiac muscle(ATP5A1)	1.3435	0.426	0.394	0.966056	-0.0498219	1
P15144	alanyl aminopeptidase, membrane(ANPEP)	1.34589	0.428561	0.065	1.14586	0.196425	0.24
A5YKK6	CCR4-NOT transcription complex subunit 1(CNOT1)	1.34794	0.430752	0.485	1.22307	0.290511	0.394
Q9NSE4	isoleucyl-tRNA synthetase 2, mitochondrial(IARS2)	1.34805	0.430869	0.24	1.04696	0.0661994	0.589
Q14697	glucosidase II alpha subunit(GANAB)	1.35025	0.433224	0.18	1.09813	0.135053	0.041
P39656	dolichyl-diphosphooligosaccharide--protein glycosyltransferase non-catalytic subunit(DDOST)	1.35326	0.436439	0.18	1.02343	0.0334139	0.394
Q8NI27	THO complex 2(THOC2)	1.35671	0.440115	0.18	1.11155	0.152572	0.699
P36957	dihydrolipoamide S-succinyltransferase(DLST)	1.35845	0.441959	0.18	1.0782	0.108623	0.394
Q9BS26	endoplasmic reticulum protein 44(ERP44)	1.35943	0.443002	0.132	1.08418	0.11661	0.132
P23368	malic enzyme 2(ME2)	1.36155	0.44525	0.394	1.00125	0.00179518	1
P04843	ribophorin I(RPN1)	1.36994	0.454108	0.132	1.02986	0.0424541	0.24
P35232	prohibitin(PHB)	1.37522	0.459657	0.093	1.08122	0.11266	0.699
P40926	malate dehydrogenase 2(MDH2)	1.37539	0.459839	0.24	1.00763	0.0109655	0.589
P67812	SEC11 homolog A, signal peptidase complex subunit(SEC11A)	1.37557	0.460029	0.041	1.03608	0.0511368	0.132
P43243	matrin 3(MATR3)	1.37725	0.461787	0.015	1.14946	0.200953	0.485
P13667	protein disulfide isomerase family A member 4(PDIA4)	1.37739	0.461936	0.18	1.02472	0.0352231	1
Q969H8	myeloid derived growth factor(MYDGF)	1.3785	0.463101	0.24	1.0541	0.076008	0.31
Q9P2J5	leucyl-tRNA synthetase(LARS)	1.38064	0.465337	0.394	0.908758	-0.138031	0.589
P06576	ATP synthase, H+ transporting, mitochondrial F1 complex, beta polypeptide(ATP5B)	1.38132	0.466049	0.394	1.06967	0.0971711	0.093
P22090	ribosomal protein S4, Y-linked 1(RPS4Y1)	1.38604	0.470967	0.093	0.971481	-0.0417421	0.937
Q15005	signal peptidase complex subunit 2(SPCS2)	1.38736	0.472337	0.485	1.39563	0.480916	0.026
P49411	Tu translation elongation factor, mitochondrial(TUFM)	1.38753	0.47252	0.24	0.984635	-0.0223385	0.818
P27797	calreticulin(CALR)	1.3879	0.472899	0.132	1.00321	0.00462739	0.937
P08754	G protein subunit alpha i3(GNAI3)	1.38791	0.47291	0.24	1.0051	0.00733346	0.589
P27635	ribosomal protein L10(RPL10)	1.38829	0.47331	0.18	1.32204	0.402768	0.041
Q9BSJ8	extended synaptotagmin 1(ESYT1)	1.39361	0.478822	0.394	1.01076	0.015442	1
P00505	glutamic-oxaloacetic transaminase 2(GOT2)	1.39402	0.479253	0.132	1.08929	0.123385	0.589
Q16563	synaptophysin like 1(SYPL1)	1.39859	0.48397	0.394	1.05118	0.0720056	0.394
Q00839	heterogeneous nuclear ribonucleoprotein U(HNRNPU)	1.40062	0.486068	0.015	1.15222	0.204417	0.065
P21796	voltage dependent anion channel 1(VDAC1)	1.40368	0.489218	0.31	0.99503	-0.00718856	0.589
O75390	citrate synthase(CS)	1.40374	0.489277	0.065	1.10243	0.140681	0.093
P51571	signal sequence receptor subunit 4(SSR4)	1.40394	0.489486	0.132	1.14376	0.193781	0.026
Q9Y2Q3	glutathione S-transferase kappa 1(GSTK1)	1.40474	0.490307	0.093	1.10417	0.142958	0.818
Q15084	protein disulfide isomerase family A member 6(PDIA6)	1.40679	0.492402	0.24	1.00167	0.00241237	0.394
Q14764	major vault protein(MVP)	1.40884	0.49451	0.009	1.17676	0.234821	0.485
Q53GQ0	hydroxysteroid 17-beta dehydrogenase 12(HSD17B12)	1.41685	0.502683	0.394	1.19103	0.252208	0.24
Q04637	eukaryotic translation initiation factor 4 gamma 1(EIF4G1)	1.41858	0.504444	0.004	1.18554	0.245545	0.699
P04844	ribophorin II(RPN2)	1.42142	0.507338	0.041	1.27421	0.349602	0.026
Q8NBX0	saccharopine dehydrogenase (putative)(SCCPDH)	1.42299	0.508925	0.394	1.0186	0.0265852	1
O75439	peptidase, mitochondrial processing beta subunit(PMPCB)	1.43488	0.52093	0.093	1.13737	0.185706	0.394
P05141	solute carrier family 25 member 5(SLC25A5)	1.43646	0.522518	0.18	1.18049	0.239389	0.015
P49755	transmembrane p24 trafficking protein 10(TMED10)	1.43978	0.525847	0.009	1.19354	0.255243	0.18
P34897	serine hydroxymethyltransferase 2(SHMT2)	1.4491	0.535155	0.132	1.18563	0.245651	0.002
P54709	ATPase Na+/K+ transporting subunit beta 3(ATP1B3)	1.45122	0.537265	0.015	1.30192	0.380645	0.065
O94905	ER lipid raft associated 2(ERLIN2)	1.45498	0.541001	0.24	1.12133	0.165208	0.31
P07237	prolyl 4-hydroxylase subunit beta(P4HB)	1.45763	0.543626	0.132	1.04048	0.0572439	0.31
P31930	ubiquinol-cytochrome c reductase core protein I(UQCRC1)	1.46008	0.546043	0.041	1.17294	0.230126	0.002
Q9NS69	translocase of outer mitochondrial membrane 22(TOMM22)	1.46218	0.54812	0.026	1.22374	0.291293	0.18
Q99873	protein arginine methyltransferase 1(PRMT1)	1.46542	0.551315	0.132	0.906974	-0.140867	0.818
Q9Y6N5	sulfide quinone reductase-like (yeast)(SQRDL)	1.46709	0.552962	0.065	1.07444	0.103586	0.394
P40939	hydroxyacyl-CoA dehydrogenase/3-ketoacyl-CoA thiolase/enoyl-CoA hydratase (trifunctional protein), alpha subunit(HADHA)	1.46914	0.554974	0.24	1.10246	0.140727	0.002
P14625	heat shock protein 90 beta family member 1(HSP90B1)	1.47598	0.56167	0.394	1.00237	0.00342011	0.589
P11021	heat shock protein family A (Hsp70) member 5(HSPA5)	1.48629	0.571719	0.31	0.986765	-0.0192218	0.937
P09622	dihydrolipoamide dehydrogenase(DLD)	1.49117	0.576442	0.18	0.924066	-0.113932	0.699
O95202	leucine zipper and EF-hand containing transmembrane protein 1(LETM1)	1.50164	0.586537	0.132	1.08361	0.115841	0.394
Q13423	nicotinamide nucleotide transhydrogenase(NNT)	1.50934	0.593914	0.18	1.08682	0.120106	0.394
P39023	ribosomal protein L3(RPL3)	1.51052	0.595048	0.002	1.32766	0.40889	0.004
Q12931	TNF receptor associated protein 1(TRAP1)	1.51392	0.598291	0.18	1.11849	0.161553	0.009
Q9UGP8	SEC63 homolog, protein translocation regulator(SEC63)	1.51393	0.598299	0.18	1.14148	0.190903	0.18
Q8TCT9	histocompatibility minor 13(HM13)	1.5189	0.60303	0.132	1.07012	0.0977793	0.026
P12236	solute carrier family 25 member 6(SLC25A6)	1.53379	0.617104	0.026	1.28012	0.35628	0.009
P38646	heat shock protein family A (Hsp70) member 9(HSPA9)	1.54329	0.626012	0.18	1.08241	0.114251	0.002
Q08379	golgin A2(GOLGA2)	1.5491	0.63143	0.009	1.34119	0.423509	0.485
Q9Y4L1	hypoxia up-regulated 1(HYOU1)	1.56155	0.642978	0.132	1.21947	0.286257	0.065
P46977	STT3A, catalytic subunit of the oligosaccharyltransferase complex(STT3A)	1.56633	0.647389	0.132	1.22903	0.297525	0.009
P10809	heat shock protein family D (Hsp60) member 1(HSPD1)	1.56641	0.647463	0.394	1.13585	0.183779	0.015
Q00325	solute carrier family 25 member 3(SLC25A3)	1.57772	0.657844	0.026	1.09843	0.135449	0.026
P42704	leucine rich pentatricopeptide repeat containing(LRPPRC)	1.59106	0.669988	0.093	1.25444	0.327047	0.015
Q13162	peroxiredoxin 4(PRDX4)	1.59865	0.676851	0.132	1.21853	0.28514	0.015
P99999	cytochrome c, somatic(CYCS)	1.60585	0.683341	0.093	1.34257	0.425002	0.065
P27824	calnexin(CANX)	1.62127	0.697123	0.132	1.09969	0.137091	0.015
P05023	ATPase Na+/K+ transporting subunit alpha 1(ATP1A1)	1.64128	0.714821	0.132	1.24737	0.318888	0.065
Q9BVK6	transmembrane p24 trafficking protein 9(TMED9)	1.64966	0.72217	0.004	1.19996	0.262991	0.026
Q8TCJ2	STT3B, catalytic subunit of the oligosaccharyltransferase complex(STT3B)	1.65172	0.72397	0.009	1.2627	0.336506	0.31
P57088	transmembrane protein 33(TMEM33)	1.66531	0.735791	0.132	1.21107	0.276284	0.026
P11387	topoisomerase (DNA) I(TOP1)	1.67787	0.746632	0.31	0.955527	-0.065631	0.485
P0C0L4	complement C4A (Rodgers blood group)(C4A)	1.74831	0.805962	0.31	1.54659	0.629095	0.699
P01892	major histocompatibility complex, class I, A(HLA-A)	1.79186	0.841456	0.093	1.43436	0.520402	0.18
O75844	zinc metallopeptidase STE24(ZMPSTE24)	1.79678	0.845415	0.002	1.4805	0.566089	0.002
P08311	cathepsin G(CTSG)	1.83043	0.872181	0.093	1.42789	0.513884	0.24
P08567	pleckstrin(PLEK)	1.87596	0.90763	0.002	1.58382	0.663408	0.093
Q02880	topoisomerase (DNA) II beta(TOP2B)	1.90753	0.931705	0.026	1.38832	0.473341	0.394
Q9NR30	DExD-box helicase 21(DDX21)	1.92378	0.943947	0.002	1.47801	0.563652	0.004
P12259	coagulation factor V(F5)	2.09291	1.06551	0.002	3.58941	1.84375	0.026
Q14213	Epstein-Barr virus induced 3(EBI3)	2.24917	1.16939	0.132	2.25833	1.17525	0.132
P68871	hemoglobin subunit beta(HBB)	2.30952	1.20759	0.015	2.41735	1.27343	0.026
P02647	apolipoprotein A1(APOA1)	2.35727	1.23712	0.31	2.55773	1.35487	0.18
P36955	serpin family F member 1(SERPINF1)	2.46689	1.30269	0.18	1.5123	0.596744	0.699
P07996	thrombospondin 1(THBS1)	2.53172	1.34012	0.132	1.3401	0.422342	0.485
P04114	apolipoprotein B(APOB)	2.55756	1.35477	0.132	1.45351	0.539539	0.394
O95497	vanin 1(VNN1)	2.56905	1.36124	0.18	1.37594	0.460419	0.699
P02768	albumin(ALB)	2.63092	1.39557	0.132	1.54348	0.626191	0.394
P02765	alpha 2-HS glycoprotein(AHSG)	2.64939	1.40566	0.18	1.50025	0.585204	0.31
P01023	alpha-2-macroglobulin(A2M)	2.85006	1.51099	0.132	1.44635	0.532419	0.485
Q06033	inter-alpha-trypsin inhibitor heavy chain 3(ITIH3)	2.89979	1.53595	0.132	1.46186	0.547803	0.485
P01024	complement C3(C3)	2.9009	1.5365	0.132	1.40647	0.492082	0.485
P02771	alpha fetoprotein(AFP)	2.92216	1.54703	0.132	1.4804	0.565984	0.31
P01008	serpin family C member 1(SERPINC1)	2.94106	1.55634	0.18	1.64549	0.718515	0.485
P05543	serpin family A member 7(SERPINA7)	2.99652	1.58329	0.132	1.56502	0.646184	0.485
P02788	lactotransferrin(LTF)	2.99737	1.58369	0.18	1.11534	0.157482	0.589
P19823	inter-alpha-trypsin inhibitor heavy chain 2(ITIH2)	3.3714	1.75335	0.132	1.38159	0.46633	0.485
P02774	GC, vitamin D binding protein(GC)	3.63541	1.86212	0.18	2.17583	1.12156	0.31
P12277	creatine kinase B(CKB)	3.81619	1.93213	0.002	2.12217	1.08554	0.002
O75352	mannose-P-dolichol utilization defect 1(MPDU1)	4.37102	2.12797	0.093	1.10617	0.145579	0.31
P05362	intercellular adhesion molecule 1(ICAM1)	13.1237	3.7141	0.002	8.61823	3.10739	0.002
